# Supplementary material for: Local negative feedback of Rac activity at the leading edge underlies a pilot pseudopod-like program for amoeboid cell guidance
Source: PLoS Biol. 2023 Sep 25;21(9):e3002307. doi: 10.1371/journal.pbio.3002307 (PMC10553818; doi:10.1371/journal.pbio.3002307)
Supplement: S1 Data — Exact numerical values generated from the analysis pipelines hosted on Zenodo (doi: 10.5281/zenodo.8217762) using the raw microscopy data hosted on Zenodo (doi: 10.5281/zenodo.8208724). Numerical data are listed in individual spreadsheets for Figs 1C–1F, 2A–2D, 2E (top), 2E (bottom), 3C, 3D, 4A, 4B, 5C, 5E (top, raw averages), 5E (top, fit values), 5E (bottom), S1D, S2A–S2C, S2D, S3A, S3B, S3C, S3D, S4A, S4B, S5B, S6B, S7, S8B (top), S8B (bottom), S8C, S9B, S9C, S9D, S10A, S10B, S10C, and S11. Data are typically presented in long-form format. Error bar “width” in these spreadsheets refers to the value symmetrically added to or subtracted from the mean values to obtain the error bars shown in the figures. (XLSX) [file pbio.3002307.s019.xlsx]

## Sheet: Fig1C
assay_type	data_folder_name	exp_number	frame_number	elapsed_time_seconds	x_position_um	y_position_um
_none_	220214_KWC_35-52-97_simpleStimScreen_none_50000_Intensity_000	0	0	0.560821	1.73908e-15	-28.4013
_none_	220214_KWC_35-52-97_simpleStimScreen_none_50000_Intensity_000	0	1	6.75803	-0.838795	-30.8053
_none_	220214_KWC_35-52-97_simpleStimScreen_none_50000_Intensity_000	0	2	13.0715	-1.32782	-28.3713
_none_	220214_KWC_35-52-97_simpleStimScreen_none_50000_Intensity_000	0	3	19.3368	-2.84608	-23.7537
_none_	220214_KWC_35-52-97_simpleStimScreen_none_50000_Intensity_000	0	4	25.5977	-2.86159	-20.2423
_none_	220214_KWC_35-52-97_simpleStimScreen_none_50000_Intensity_000	0	5	31.8623	-2.82735	-16.3493
_none_	220214_KWC_35-52-97_simpleStimScreen_none_50000_Intensity_000	0	6	38.1224	-1.59676	-13.8245
_none_	220214_KWC_35-52-97_simpleStimScreen_none_50000_Intensity_000	0	7	44.3972	-0.695432	-9.21416
_none_	220214_KWC_35-52-97_simpleStimScreen_none_50000_Intensity_000	0	8	50.6475	-0.109467	-6.9405
_none_	220214_KWC_35-52-97_simpleStimScreen_none_50000_Intensity_000	0	9	56.9354	0.253777	-3.60533
_none_	220214_KWC_35-52-97_simpleStimScreen_none_50000_Intensity_000	0	10	63.1972	0	0
_none_	220214_KWC_35-52-97_simpleStimScreen_none_50000_Intensity_000	0	11	69.4566	-0.155623	4.1693
_none_	220214_KWC_35-52-97_simpleStimScreen_none_50000_Intensity_000	0	12	75.7611	-1.04688	6.71992
_none_	220214_KWC_35-52-97_simpleStimScreen_none_50000_Intensity_000	0	13	81.9823	-2.09085	10.0711
_none_	220214_KWC_35-52-97_simpleStimScreen_none_50000_Intensity_000	0	14	88.2575	-3.26646	13.4758
_none_	220214_KWC_35-52-97_simpleStimScreen_none_50000_Intensity_000	0	15	94.5266	-4.70355	17.6267
_none_	220214_KWC_35-52-97_simpleStimScreen_none_50000_Intensity_000	0	16	100.802	-5.18203	20.8069
_none_	220214_KWC_35-52-97_simpleStimScreen_none_50000_Intensity_000	0	17	107.078	-5.90413	24.4038
_none_	220214_KWC_35-52-97_simpleStimScreen_none_50000_Intensity_000	0	18	113.357	-6.64402	25.9547
_none_	220214_KWC_35-52-97_simpleStimScreen_none_50000_Intensity_000	0	19	119.625	-9.00366	29.8733
_none_	220214_KWC_35-52-97_simpleStimScreen_none_50000_Intensity_000	0	20	125.893	-10.3147	33.4456
_none_	220214_KWC_35-52-97_simpleStimScreen_none_50000_Intensity_000	0	21	132.159	-10.5338	35.7849
_none_	220214_KWC_35-52-97_simpleStimScreen_none_50000_Intensity_000	0	22	138.412	-11.9216	38.758
_none_	220214_KWC_35-52-97_simpleStimScreen_none_50000_Intensity_000	0	23	144.708	-12.9442	40.9541
_none_	220214_KWC_35-52-97_simpleStimScreen_none_50000_Intensity_000	0	24	150.956	-14.1337	43.0465
_none_	220214_KWC_35-52-97_simpleStimScreen_none_50000_Intensity_000	0	25	157.258	-15.5625	44.6256
_none_	220214_KWC_35-52-97_simpleStimScreen_none_50000_Intensity_000	0	26	163.48	-16.0096	45.9736
_none_	220214_KWC_35-52-97_simpleStimScreen_none_50000_Intensity_000	0	27	169.744	-17.2268	45.4413
_none_	220214_KWC_35-52-97_simpleStimScreen_none_50000_Intensity_000	0	28	176.012	-17.4769	45.5735
_none_	220214_KWC_35-52-97_simpleStimScreen_none_50000_Intensity_000	0	29	182.275	-17.4038	45.1669
_none_	220214_KWC_35-52-97_simpleStimScreen_none_50000_Intensity_000	0	30	188.533	-17.2254	45.5045
_none_	220214_KWC_35-52-97_simpleStimScreen_none_50000_Intensity_000	0	31	194.813	-20.0711	47.3687
_none_	220214_KWC_35-52-97_simpleStimScreen_none_50000_Intensity_000	0	32	200.841	-20.0727	47.4414
_none_	220214_KWC_35-52-97_simpleStimScreen_none_50000_Intensity_000	0	33	207.085	-26.9275	49.2412
_none_	220214_KWC_35-52-97_simpleStimScreen_none_50000_Intensity_000	0	34	213.363	-30.5585	48.9691
_none_	220214_KWC_35-52-97_simpleStimScreen_none_50000_Intensity_000	0	35	219.632	-32.2897	49.6282
_none_	220214_KWC_35-52-97_simpleStimScreen_none_50000_Intensity_000	0	36	225.899	-34.7435	50.2214
_none_	220214_KWC_35-52-97_simpleStimScreen_none_50000_Intensity_000	0	37	232.177	-36.8486	51.686
_none_	220214_KWC_35-52-97_simpleStimScreen_none_50000_Intensity_000	0	38	238.447	-39.4493	53.1967
_none_	220214_KWC_35-52-97_simpleStimScreen_none_50000_Intensity_000	0	39	244.7	-42.161	54.694
_none_	220214_KWC_35-52-97_simpleStimScreen_none_50000_Intensity_000	0	40	250.948	-45.0007	56.267
_none_	220214_KWC_35-52-97_simpleStimScreen_none_50000_Intensity_000	0	41	257.222	-48.0309	57.9487
_none_	220214_KWC_35-52-97_simpleStimScreen_none_50000_Intensity_000	0	42	263.482	-50.64	58.944
_none_	220214_KWC_35-52-97_simpleStimScreen_none_50000_Intensity_000	0	43	269.751	-53.0373	60.779
_none_	220214_KWC_35-52-97_simpleStimScreen_none_50000_Intensity_000	0	44	276.02	-55.9376	62.8879
_none_	220214_KWC_35-52-97_simpleStimScreen_none_50000_Intensity_000	0	45	282.284	-57.3286	65.1588
_none_	220214_KWC_35-52-97_simpleStimScreen_none_50000_Intensity_000	0	46	288.553	-60.2935	68.1896
_none_	220214_KWC_35-52-97_simpleStimScreen_none_50000_Intensity_000	0	47	294.814	-61.8548	68.807
_none_	220214_KWC_35-52-97_simpleStimScreen_none_50000_Intensity_000	0	48	301.071	-64.693	71.5629
_none_	220214_KWC_35-52-97_simpleStimScreen_none_50000_Intensity_000	0	49	307.352	-67.4295	75.0409
_none_	220214_KWC_35-52-97_simpleStimScreen_none_50000_Intensity_000	0	50	313.605	-70.8108	77.4201
_none_	220214_KWC_35-52-97_simpleStimScreen_none_50000_Intensity_000	0	51	319.886	-72.5642	79.4746
_none_	220214_KWC_35-52-97_simpleStimScreen_none_50000_Intensity_000	0	52	326.158	-75.9424	82.6919
_none_	220214_KWC_35-52-97_simpleStimScreen_none_50000_Intensity_000	0	53	332.436	-77.649	84.1539
_none_	220214_KWC_35-52-97_simpleStimScreen_none_50000_Intensity_000	0	54	338.736	-80.1056	85.6044
_none_	220214_KWC_35-52-97_simpleStimScreen_none_50000_Intensity_000	0	55	344.958	-81.9432	87.2875
_none_	220214_KWC_35-52-97_simpleStimScreen_none_50000_Intensity_000	0	56	351.24	-84.7837	88.9649
_none_	220214_KWC_35-52-97_simpleStimScreen_none_50000_Intensity_000	0	57	357.522	-87.3908	91.3108
_none_	220214_KWC_35-52-97_simpleStimScreen_none_50000_Intensity_000	0	58	363.806	-90.6847	93.7797
_none_	220214_KWC_35-52-97_simpleStimScreen_none_50000_Intensity_000	0	59	370.057	-93.4497	96.9768
_none_	220228_KWC_35-52-97_simpleStimScreen_none_50000_Intensity_000	1	0	0.485728	-6.8582e-16	-3.73343
_none_	220228_KWC_35-52-97_simpleStimScreen_none_50000_Intensity_000	1	1	6.73435	0.332884	-3.87086
_none_	220228_KWC_35-52-97_simpleStimScreen_none_50000_Intensity_000	1	2	12.9559	0.121256	-3.33859
_none_	220228_KWC_35-52-97_simpleStimScreen_none_50000_Intensity_000	1	3	19.2467	0.0508112	-2.75977
_none_	220228_KWC_35-52-97_simpleStimScreen_none_50000_Intensity_000	1	4	25.4713	0.146755	-2.2989
_none_	220228_KWC_35-52-97_simpleStimScreen_none_50000_Intensity_000	1	5	31.737	0.464318	-1.58648
_none_	220228_KWC_35-52-97_simpleStimScreen_none_50000_Intensity_000	1	6	38.0036	0.516254	-1.4454
_none_	220228_KWC_35-52-97_simpleStimScreen_none_50000_Intensity_000	1	7	44.2489	0.520326	-1.43627
_none_	220228_KWC_35-52-97_simpleStimScreen_none_50000_Intensity_000	1	8	50.4979	0.379678	-0.990376
_none_	220228_KWC_35-52-97_simpleStimScreen_none_50000_Intensity_000	1	9	56.762	0.163764	-0.664215
_none_	220228_KWC_35-52-97_simpleStimScreen_none_50000_Intensity_000	1	10	63.0429	0	0
_none_	220228_KWC_35-52-97_simpleStimScreen_none_50000_Intensity_000	1	11	69.2806	0.00918726	1.91189
_none_	220228_KWC_35-52-97_simpleStimScreen_none_50000_Intensity_000	1	12	75.5372	-0.0128568	3.1151
_none_	220228_KWC_35-52-97_simpleStimScreen_none_50000_Intensity_000	1	13	81.7975	0.214896	4.33834
_none_	220228_KWC_35-52-97_simpleStimScreen_none_50000_Intensity_000	1	14	88.0552	0.677259	5.62124
_none_	220228_KWC_35-52-97_simpleStimScreen_none_50000_Intensity_000	1	15	94.3179	1.55723	7.17782
_none_	220228_KWC_35-52-97_simpleStimScreen_none_50000_Intensity_000	1	16	100.583	1.95303	7.94296
_none_	220228_KWC_35-52-97_simpleStimScreen_none_50000_Intensity_000	1	17	106.835	2.98661	9.77048
_none_	220228_KWC_35-52-97_simpleStimScreen_none_50000_Intensity_000	1	18	113.1	3.88045	11.0143
_none_	220228_KWC_35-52-97_simpleStimScreen_none_50000_Intensity_000	1	19	119.358	4.58667	12.4513
_none_	220228_KWC_35-52-97_simpleStimScreen_none_50000_Intensity_000	1	20	125.618	3.82806	11.388
_none_	220228_KWC_35-52-97_simpleStimScreen_none_50000_Intensity_000	1	21	131.885	4.58578	12.5721
_none_	220228_KWC_35-52-97_simpleStimScreen_none_50000_Intensity_000	1	22	138.149	4.87581	14.107
_none_	220228_KWC_35-52-97_simpleStimScreen_none_50000_Intensity_000	1	23	144.387	5.31067	15.3036
_none_	220228_KWC_35-52-97_simpleStimScreen_none_50000_Intensity_000	1	24	150.676	5.7463	16.2809
_none_	220228_KWC_35-52-97_simpleStimScreen_none_50000_Intensity_000	1	25	156.905	5.85906	17.2708
_none_	220228_KWC_35-52-97_simpleStimScreen_none_50000_Intensity_000	1	26	163.156	5.92528	18.4018
_none_	220228_KWC_35-52-97_simpleStimScreen_none_50000_Intensity_000	1	27	169.401	5.51161	18.9475
_none_	220228_KWC_35-52-97_simpleStimScreen_none_50000_Intensity_000	1	28	175.67	5.17168	19.1428
_none_	220228_KWC_35-52-97_simpleStimScreen_none_50000_Intensity_000	1	29	181.921	5.14216	20.0099
_none_	220228_KWC_35-52-97_simpleStimScreen_none_50000_Intensity_000	1	30	188.204	5.04884	20.0953
_none_	220228_KWC_35-52-97_simpleStimScreen_none_50000_Intensity_000	1	31	194.424	4.68349	20.2582
_none_	220228_KWC_35-52-97_simpleStimScreen_none_50000_Intensity_000	1	32	200.69	4.80288	20.7962
_none_	220228_KWC_35-52-97_simpleStimScreen_none_50000_Intensity_000	1	33	206.94	4.77041	20.8216
_none_	220228_KWC_35-52-97_simpleStimScreen_none_50000_Intensity_000	1	34	213.205	4.41693	21.6251
_none_	220228_KWC_35-52-97_simpleStimScreen_none_50000_Intensity_000	1	35	219.449	4.28343	22.1116
_none_	220228_KWC_35-52-97_simpleStimScreen_none_50000_Intensity_000	1	36	225.707	3.90651	22.838
_none_	220228_KWC_35-52-97_simpleStimScreen_none_50000_Intensity_000	1	37	231.959	3.40965	23.4427
_none_	220228_KWC_35-52-97_simpleStimScreen_none_50000_Intensity_000	1	38	238.208	2.81066	24.4323
_none_	220228_KWC_35-52-97_simpleStimScreen_none_50000_Intensity_000	1	39	244.459	2.4102	24.983
_none_	220228_KWC_35-52-97_simpleStimScreen_none_50000_Intensity_000	1	40	250.72	2.01997	25.6059
_none_	220228_KWC_35-52-97_simpleStimScreen_none_50000_Intensity_000	1	41	256.975	1.31105	26.3489
_none_	220228_KWC_35-52-97_simpleStimScreen_none_50000_Intensity_000	1	42	263.241	1.04076	27.0934
_none_	220228_KWC_35-52-97_simpleStimScreen_none_50000_Intensity_000	1	43	269.507	0.563155	27.6676
_none_	220228_KWC_35-52-97_simpleStimScreen_none_50000_Intensity_000	1	44	275.746	0.120104	28.2702
_none_	220228_KWC_35-52-97_simpleStimScreen_none_50000_Intensity_000	1	45	282.039	-1.07609	29.099
_none_	220228_KWC_35-52-97_simpleStimScreen_none_50000_Intensity_000	1	46	288.279	-2.57093	29.7981
_none_	220228_KWC_35-52-97_simpleStimScreen_none_50000_Intensity_000	1	47	294.544	-3.95762	30.9856
_none_	220228_KWC_35-52-97_simpleStimScreen_none_50000_Intensity_000	1	48	300.797	-5.9072	32.7524
_none_	220228_KWC_35-52-97_simpleStimScreen_none_50000_Intensity_000	1	49	307.06	-7.60762	33.9483
_none_	220228_KWC_35-52-97_simpleStimScreen_none_50000_Intensity_000	1	50	313.311	-8.90543	36.5632
_none_	220228_KWC_35-52-97_simpleStimScreen_none_50000_Intensity_000	1	51	319.571	-10.3002	38.7396
_none_	220228_KWC_35-52-97_simpleStimScreen_none_50000_Intensity_000	1	52	325.845	-10.4482	39.8566
_none_	220228_KWC_35-52-97_simpleStimScreen_none_50000_Intensity_000	1	53	332.137	-11.3348	41.5766
_none_	220228_KWC_35-52-97_simpleStimScreen_none_50000_Intensity_000	1	54	338.348	-11.6971	43.5884
_none_	220228_KWC_35-52-97_simpleStimScreen_none_50000_Intensity_000	1	55	344.66	-12.7695	44.351
_none_	220228_KWC_35-52-97_simpleStimScreen_none_50000_Intensity_000	1	56	350.876	-13.7588	45.865
_none_	220228_KWC_35-52-97_simpleStimScreen_none_50000_Intensity_000	1	57	357.179	-14.3824	46.7013
_none_	220228_KWC_35-52-97_simpleStimScreen_none_50000_Intensity_000	1	58	363.385	-15.1955	47.7754
_none_	220228_KWC_35-52-97_simpleStimScreen_none_50000_Intensity_000	1	59	369.666	-15.7571	48.6279
_none_	220228_KWC_35-52-97_simpleStimScreen_well2_none_50000_Intensity_000	2	0	0.476109	1.41258e-15	-23.0692
_none_	220228_KWC_35-52-97_simpleStimScreen_well2_none_50000_Intensity_000	2	1	6.71814	0.603832	-22.3035
_none_	220228_KWC_35-52-97_simpleStimScreen_well2_none_50000_Intensity_000	2	2	12.9521	-0.815262	-19.5901
_none_	220228_KWC_35-52-97_simpleStimScreen_well2_none_50000_Intensity_000	2	3	19.2062	-1.31802	-17.4189
_none_	220228_KWC_35-52-97_simpleStimScreen_well2_none_50000_Intensity_000	2	4	25.4558	-1.99554	-14.2811
_none_	220228_KWC_35-52-97_simpleStimScreen_well2_none_50000_Intensity_000	2	5	31.6951	-1.71032	-11.3756
_none_	220228_KWC_35-52-97_simpleStimScreen_well2_none_50000_Intensity_000	2	6	37.9462	-1.31929	-8.78533
_none_	220228_KWC_35-52-97_simpleStimScreen_well2_none_50000_Intensity_000	2	7	44.2113	-0.975125	-6.29454
_none_	220228_KWC_35-52-97_simpleStimScreen_well2_none_50000_Intensity_000	2	8	50.4587	-0.586714	-3.59246
_none_	220228_KWC_35-52-97_simpleStimScreen_well2_none_50000_Intensity_000	2	9	56.7146	-0.538208	-1.84671
_none_	220228_KWC_35-52-97_simpleStimScreen_well2_none_50000_Intensity_000	2	10	62.9485	0	0
_none_	220228_KWC_35-52-97_simpleStimScreen_well2_none_50000_Intensity_000	2	11	69.1909	0.346393	1.25172
_none_	220228_KWC_35-52-97_simpleStimScreen_well2_none_50000_Intensity_000	2	12	75.4275	0.932852	2.56723
_none_	220228_KWC_35-52-97_simpleStimScreen_well2_none_50000_Intensity_000	2	13	81.708	1.28652	3.31811
_none_	220228_KWC_35-52-97_simpleStimScreen_well2_none_50000_Intensity_000	2	14	87.9575	1.02791	3.47308
_none_	220228_KWC_35-52-97_simpleStimScreen_well2_none_50000_Intensity_000	2	15	94.2253	1.1579	3.84295
_none_	220228_KWC_35-52-97_simpleStimScreen_well2_none_50000_Intensity_000	2	16	100.463	1.48974	4.57095
_none_	220228_KWC_35-52-97_simpleStimScreen_well2_none_50000_Intensity_000	2	17	106.73	1.69054	4.97379
_none_	220228_KWC_35-52-97_simpleStimScreen_well2_none_50000_Intensity_000	2	18	112.961	1.75052	4.51444
_none_	220228_KWC_35-52-97_simpleStimScreen_well2_none_50000_Intensity_000	2	19	119.216	1.63744	3.80499
_none_	220228_KWC_35-52-97_simpleStimScreen_well2_none_50000_Intensity_000	2	20	125.51	0.908733	0.544706
_none_	220228_KWC_35-52-97_simpleStimScreen_well2_none_50000_Intensity_000	2	21	131.699	0.425395	-1.16204
_none_	220228_KWC_35-52-97_simpleStimScreen_well2_none_50000_Intensity_000	2	22	137.94	-0.139758	-2.43232
_none_	220228_KWC_35-52-97_simpleStimScreen_well2_none_50000_Intensity_000	2	23	144.178	-0.887813	-3.15219
_none_	220228_KWC_35-52-97_simpleStimScreen_well2_none_50000_Intensity_000	2	24	150.436	-1.57116	-4.5326
_none_	220228_KWC_35-52-97_simpleStimScreen_well2_none_50000_Intensity_000	2	25	156.679	-2.35094	-6.18815
_none_	220228_KWC_35-52-97_simpleStimScreen_well2_none_50000_Intensity_000	2	26	162.945	-3.64855	-7.69928
_none_	220228_KWC_35-52-97_simpleStimScreen_well2_none_50000_Intensity_000	2	27	169.195	-5.33668	-8.77223
_none_	220228_KWC_35-52-97_simpleStimScreen_well2_none_50000_Intensity_000	2	28	175.447	-7.1923	-9.37942
_none_	220228_KWC_35-52-97_simpleStimScreen_well2_none_50000_Intensity_000	2	29	181.696	-9.48327	-9.92524
_none_	220228_KWC_35-52-97_simpleStimScreen_well2_none_50000_Intensity_000	2	30	187.954	-12.2507	-10.7551
_none_	220228_KWC_35-52-97_simpleStimScreen_well2_none_50000_Intensity_000	2	31	194.197	-15.2715	-11.6536
_none_	220228_KWC_35-52-97_simpleStimScreen_well2_none_50000_Intensity_000	2	32	200.456	-18.5282	-12.7946
_none_	220228_KWC_35-52-97_simpleStimScreen_well2_none_50000_Intensity_000	2	33	206.683	-21.5014	-13.0523
_none_	220228_KWC_35-52-97_simpleStimScreen_well2_none_50000_Intensity_000	2	34	212.932	-24.2043	-13.3931
_none_	220228_KWC_35-52-97_simpleStimScreen_well2_none_50000_Intensity_000	2	35	219.195	-26.72	-12.7498
_none_	220228_KWC_35-52-97_simpleStimScreen_well2_none_50000_Intensity_000	2	36	225.435	-29.1442	-12.1938
_none_	220228_KWC_35-52-97_simpleStimScreen_well2_none_50000_Intensity_000	2	37	231.684	-31.139	-10.6794
_none_	220228_KWC_35-52-97_simpleStimScreen_well2_none_50000_Intensity_000	2	38	237.935	-33.0444	-8.97501
_none_	220228_KWC_35-52-97_simpleStimScreen_well2_none_50000_Intensity_000	2	39	244.201	-34.8951	-7.50644
_none_	220228_KWC_35-52-97_simpleStimScreen_well2_none_50000_Intensity_000	2	40	250.437	-35.79	-6.54329
_none_	220228_KWC_35-52-97_simpleStimScreen_well2_none_50000_Intensity_000	2	41	256.7	-36.0165	-6.03864
_none_	220228_KWC_35-52-97_simpleStimScreen_well2_none_50000_Intensity_000	2	42	262.955	-36.4396	-5.73991
_none_	220228_KWC_35-52-97_simpleStimScreen_well2_none_50000_Intensity_000	2	43	269.201	-36.6929	-5.6206
_none_	220228_KWC_35-52-97_simpleStimScreen_well2_none_50000_Intensity_000	2	44	275.452	-37.0276	-5.46294
_none_	220228_KWC_35-52-97_simpleStimScreen_well2_none_50000_Intensity_000	2	45	281.718	-37.0926	-5.55393
_none_	220228_KWC_35-52-97_simpleStimScreen_well2_none_50000_Intensity_000	2	46	287.949	-37.5838	-5.39994
_none_	220228_KWC_35-52-97_simpleStimScreen_well2_none_50000_Intensity_000	2	47	294.205	-37.8375	-5.07039
_none_	220228_KWC_35-52-97_simpleStimScreen_well2_none_50000_Intensity_000	2	48	300.467	-38.0334	-4.92289
_none_	220228_KWC_35-52-97_simpleStimScreen_well2_none_50000_Intensity_000	2	49	306.718	-38.7461	-5.05145
_none_	220228_KWC_35-52-97_simpleStimScreen_well2_none_50000_Intensity_000	2	50	312.971	-38.3108	-5.30069
_none_	220228_KWC_35-52-97_simpleStimScreen_well2_none_50000_Intensity_000	2	51	319.222	-38.2944	-5.61791
_none_	220228_KWC_35-52-97_simpleStimScreen_well2_none_50000_Intensity_000	2	52	325.504	-38.2928	-5.68498
_none_	220228_KWC_35-52-97_simpleStimScreen_well2_none_50000_Intensity_000	2	53	331.725	-38.5499	-5.78495
_none_	220228_KWC_35-52-97_simpleStimScreen_well2_none_50000_Intensity_000	2	54	337.978	-38.8831	-5.69435
_none_	220228_KWC_35-52-97_simpleStimScreen_well2_none_50000_Intensity_000	2	55	344.207	-39.064	-5.60913
_none_	220228_KWC_35-52-97_simpleStimScreen_well2_none_50000_Intensity_000	2	56	350.479	-39.2158	-5.81399
_none_	220228_KWC_35-52-97_simpleStimScreen_well2_none_50000_Intensity_000	2	57	356.708	-39.5128	-5.74044
_none_	220228_KWC_35-52-97_simpleStimScreen_well2_none_50000_Intensity_000	2	58	362.971	-39.4197	-6.08271
_none_	220228_KWC_35-52-97_simpleStimScreen_well2_none_50000_Intensity_000	2	59	369.219	-39.6491	-6.02994
_none_	220228_KWC_35-52-97_simpleStimScreen_well2_none_50000_Intensity_001	3	0	0.499965	-3.02972e-15	-16.493
_none_	220228_KWC_35-52-97_simpleStimScreen_well2_none_50000_Intensity_001	3	1	6.68704	1.48951	-13.8841
_none_	220228_KWC_35-52-97_simpleStimScreen_well2_none_50000_Intensity_001	3	2	12.9522	1.09281	-12.1743
_none_	220228_KWC_35-52-97_simpleStimScreen_well2_none_50000_Intensity_001	3	3	19.1862	0.116862	-6.2751
_none_	220228_KWC_35-52-97_simpleStimScreen_well2_none_50000_Intensity_001	3	4	25.4357	0.00628145	-9.14087
_none_	220228_KWC_35-52-97_simpleStimScreen_well2_none_50000_Intensity_001	3	5	31.6853	-0.260783	-5.16047
_none_	220228_KWC_35-52-97_simpleStimScreen_well2_none_50000_Intensity_001	3	6	37.9349	-0.629727	-4.44887
_none_	220228_KWC_35-52-97_simpleStimScreen_well2_none_50000_Intensity_001	3	7	44.1845	0.0731582	-3.6186
_none_	220228_KWC_35-52-97_simpleStimScreen_well2_none_50000_Intensity_001	3	8	50.4236	0.0264839	-2.43356
_none_	220228_KWC_35-52-97_simpleStimScreen_well2_none_50000_Intensity_001	3	9	56.6888	0.250548	-0.514418
_none_	220228_KWC_35-52-97_simpleStimScreen_well2_none_50000_Intensity_001	3	10	62.954	0	0
_none_	220228_KWC_35-52-97_simpleStimScreen_well2_none_50000_Intensity_001	3	11	69.2192	0.438743	0.939949
_none_	220228_KWC_35-52-97_simpleStimScreen_well2_none_50000_Intensity_001	3	12	75.4531	0.496798	1.7563
_none_	220228_KWC_35-52-97_simpleStimScreen_well2_none_50000_Intensity_001	3	13	81.7496	0.580591	2.52979
_none_	220228_KWC_35-52-97_simpleStimScreen_well2_none_50000_Intensity_001	3	14	87.9523	0.8667	3.4714
_none_	220228_KWC_35-52-97_simpleStimScreen_well2_none_50000_Intensity_001	3	15	94.2018	1.98089	5.24847
_none_	220228_KWC_35-52-97_simpleStimScreen_well2_none_50000_Intensity_001	3	16	100.467	2.05019	8.47439
_none_	220228_KWC_35-52-97_simpleStimScreen_well2_none_50000_Intensity_001	3	17	106.717	2.09087	10.0385
_none_	220228_KWC_35-52-97_simpleStimScreen_well2_none_50000_Intensity_001	3	18	112.982	2.84617	13.268
_none_	220228_KWC_35-52-97_simpleStimScreen_well2_none_50000_Intensity_001	3	19	119.231	2.94834	15.6039
_none_	220228_KWC_35-52-97_simpleStimScreen_well2_none_50000_Intensity_001	3	20	125.497	3.48262	18.1525
_none_	220228_KWC_35-52-97_simpleStimScreen_well2_none_50000_Intensity_001	3	21	131.762	3.12542	19.6993
_none_	220228_KWC_35-52-97_simpleStimScreen_well2_none_50000_Intensity_001	3	22	138.011	3.36504	21.2429
_none_	220228_KWC_35-52-97_simpleStimScreen_well2_none_50000_Intensity_001	3	23	144.292	3.12592	23.5837
_none_	220228_KWC_35-52-97_simpleStimScreen_well2_none_50000_Intensity_001	3	24	150.51	3.47333	25.9385
_none_	220228_KWC_35-52-97_simpleStimScreen_well2_none_50000_Intensity_001	3	25	156.76	3.55172	27.5369
_none_	220228_KWC_35-52-97_simpleStimScreen_well2_none_50000_Intensity_001	3	26	163.041	4.2473	29.7975
_none_	220228_KWC_35-52-97_simpleStimScreen_well2_none_50000_Intensity_001	3	27	169.259	4.72336	32.0546
_none_	220228_KWC_35-52-97_simpleStimScreen_well2_none_50000_Intensity_001	3	28	175.524	4.78442	34.2258
_none_	220228_KWC_35-52-97_simpleStimScreen_well2_none_50000_Intensity_001	3	29	181.758	4.89684	36.7194
_none_	220228_KWC_35-52-97_simpleStimScreen_well2_none_50000_Intensity_001	3	30	188.039	5.05733	38.9969
_none_	220228_KWC_35-52-97_simpleStimScreen_well2_none_50000_Intensity_001	3	31	194.273	5.39254	41.9742
_none_	220228_KWC_35-52-97_simpleStimScreen_well2_none_50000_Intensity_001	3	32	200.523	5.11703	45.5413
_none_	220228_KWC_35-52-97_simpleStimScreen_well2_none_50000_Intensity_001	3	33	206.788	5.67364	47.9751
_none_	220228_KWC_35-52-97_simpleStimScreen_well2_none_50000_Intensity_001	3	34	213.037	5.83544	51.5714
_none_	220228_KWC_35-52-97_simpleStimScreen_well2_none_50000_Intensity_001	3	35	219.287	5.74389	53.686
_none_	220228_KWC_35-52-97_simpleStimScreen_well2_none_50000_Intensity_001	3	36	225.537	6.11162	56.8811
_none_	220228_KWC_35-52-97_simpleStimScreen_well2_none_50000_Intensity_001	3	37	231.786	6.3562	58.9992
_none_	220228_KWC_35-52-97_simpleStimScreen_well2_none_50000_Intensity_001	3	38	238.036	5.91473	61.2886
_none_	220228_KWC_35-52-97_simpleStimScreen_well2_none_50000_Intensity_001	3	39	244.301	5.6845	62.6433
_none_	220228_KWC_35-52-97_simpleStimScreen_well2_none_50000_Intensity_001	3	40	250.55	5.86231	64.4064
_none_	220228_KWC_35-52-97_simpleStimScreen_well2_none_50000_Intensity_001	3	41	256.8	5.65954	65.696
_none_	220228_KWC_35-52-97_simpleStimScreen_well2_none_50000_Intensity_001	3	42	263.05	5.03303	67.4194
_none_	220228_KWC_35-52-97_simpleStimScreen_well2_none_50000_Intensity_001	3	43	269.315	4.62113	68.3968
_none_	220228_KWC_35-52-97_simpleStimScreen_well2_none_50000_Intensity_001	3	44	275.533	3.70828	69.9366
_none_	220228_KWC_35-52-97_simpleStimScreen_well2_none_50000_Intensity_001	3	45	281.798	3.56458	68.7772
_none_	220228_KWC_35-52-97_simpleStimScreen_well2_none_50000_Intensity_001	3	46	288.048	3.68178	66.9113
_none_	220228_KWC_35-52-97_simpleStimScreen_well2_none_50000_Intensity_001	3	47	294.079	3.64921	66.8684
_none_	220228_KWC_35-52-97_simpleStimScreen_well2_none_50000_Intensity_001	3	48	300.141	3.65951	66.8513
_none_	220228_KWC_35-52-97_simpleStimScreen_well2_none_50000_Intensity_001	3	49	306.343	3.31304	66.9815
_none_	220228_KWC_35-52-97_simpleStimScreen_well2_none_50000_Intensity_001	3	50	312.593	3.96719	64.6099
_none_	220228_KWC_35-52-97_simpleStimScreen_well2_none_50000_Intensity_001	3	51	318.843	3.91058	64.6459
_none_	220228_KWC_35-52-97_simpleStimScreen_well2_none_50000_Intensity_001	3	52	325.123	3.7182	65.6268
_none_	220228_KWC_35-52-97_simpleStimScreen_well2_none_50000_Intensity_001	3	53	331.373	3.86365	66.6473
_none_	220228_KWC_35-52-97_simpleStimScreen_well2_none_50000_Intensity_001	3	54	337.638	3.78165	65.6183
_none_	220228_KWC_35-52-97_simpleStimScreen_well2_none_50000_Intensity_001	3	55	343.888	3.71305	65.6354
_none_	220228_KWC_35-52-97_simpleStimScreen_well2_none_50000_Intensity_001	3	56	350.142	3.98772	64.7505
_none_	220228_KWC_35-52-97_simpleStimScreen_well2_none_50000_Intensity_001	3	57	356.392	3.62786	63.8346
_none_	220228_KWC_35-52-97_simpleStimScreen_well2_none_50000_Intensity_001	3	58	362.641	4.55902	64.0904
_none_	220228_KWC_35-52-97_simpleStimScreen_well2_none_50000_Intensity_001	3	59	368.891	4.74965	63.2484
_none_	220307_KWC_35-52-97_simpleStimScreen_none_50000_Intensity_000	4	0	0.578084	2.30214e-16	-3.75968
_none_	220307_KWC_35-52-97_simpleStimScreen_none_50000_Intensity_000	4	1	6.76515	-1.00833	-1.82914
_none_	220307_KWC_35-52-97_simpleStimScreen_none_50000_Intensity_000	4	2	13.0303	-0.971731	-1.9849
_none_	220307_KWC_35-52-97_simpleStimScreen_none_50000_Intensity_000	4	3	19.2643	-1.25692	-2.08273
_none_	220307_KWC_35-52-97_simpleStimScreen_none_50000_Intensity_000	4	4	25.5138	-1.60099	-1.88622
_none_	220307_KWC_35-52-97_simpleStimScreen_none_50000_Intensity_000	4	5	31.7634	-1.77616	-1.75276
_none_	220307_KWC_35-52-97_simpleStimScreen_none_50000_Intensity_000	4	6	38.0286	-1.60194	-1.27011
_none_	220307_KWC_35-52-97_simpleStimScreen_none_50000_Intensity_000	4	7	44.2782	-1.25995	-0.758309
_none_	220307_KWC_35-52-97_simpleStimScreen_none_50000_Intensity_000	4	8	50.5434	-0.685005	-0.582124
_none_	220307_KWC_35-52-97_simpleStimScreen_none_50000_Intensity_000	4	9	56.7929	-0.241084	-0.0669206
_none_	220307_KWC_35-52-97_simpleStimScreen_none_50000_Intensity_000	4	10	63.0425	0	0
_none_	220307_KWC_35-52-97_simpleStimScreen_none_50000_Intensity_000	4	11	69.3077	-0.0491531	0.296621
_none_	220307_KWC_35-52-97_simpleStimScreen_none_50000_Intensity_000	4	12	75.5729	0.0517597	0.741499
_none_	220307_KWC_35-52-97_simpleStimScreen_none_50000_Intensity_000	4	13	81.8068	0.387427	1.14909
_none_	220307_KWC_35-52-97_simpleStimScreen_none_50000_Intensity_000	4	14	88.0876	0.219061	1.07871
_none_	220307_KWC_35-52-97_simpleStimScreen_none_50000_Intensity_000	4	15	94.3528	0.718359	1.05222
_none_	220307_KWC_35-52-97_simpleStimScreen_none_50000_Intensity_000	4	16	100.649	1.13972	0.832783
_none_	220307_KWC_35-52-97_simpleStimScreen_none_50000_Intensity_000	4	17	106.883	1.42496	1.10525
_none_	220307_KWC_35-52-97_simpleStimScreen_none_50000_Intensity_000	4	18	113.148	1.98836	0.980828
_none_	220307_KWC_35-52-97_simpleStimScreen_none_50000_Intensity_000	4	19	119.414	2.80316	0.966837
_none_	220307_KWC_35-52-97_simpleStimScreen_none_50000_Intensity_000	4	20	125.663	3.48679	0.767938
_none_	220307_KWC_35-52-97_simpleStimScreen_none_50000_Intensity_000	4	21	131.913	3.87836	0.500415
_none_	220307_KWC_35-52-97_simpleStimScreen_none_50000_Intensity_000	4	22	138.164	4.44857	0.172142
_none_	220307_KWC_35-52-97_simpleStimScreen_none_50000_Intensity_000	4	23	144.43	4.85908	0.04261
_none_	220307_KWC_35-52-97_simpleStimScreen_none_50000_Intensity_000	4	24	150.695	5.31082	-0.0875074
_none_	220307_KWC_35-52-97_simpleStimScreen_none_50000_Intensity_000	4	25	156.96	5.19278	-0.372053
_none_	220307_KWC_35-52-97_simpleStimScreen_none_50000_Intensity_000	4	26	163.209	5.09325	-0.0359073
_none_	220307_KWC_35-52-97_simpleStimScreen_none_50000_Intensity_000	4	27	169.459	4.8894	-0.0427164
_none_	220307_KWC_35-52-97_simpleStimScreen_none_50000_Intensity_000	4	28	175.709	5.07426	-0.34854
_none_	220307_KWC_35-52-97_simpleStimScreen_none_50000_Intensity_000	4	29	181.974	4.83786	-0.0856456
_none_	220307_KWC_35-52-97_simpleStimScreen_none_50000_Intensity_000	4	30	188.223	4.88541	0.0179802
_none_	220307_KWC_35-52-97_simpleStimScreen_none_50000_Intensity_000	4	31	194.473	4.87228	0.117616
_none_	220307_KWC_35-52-97_simpleStimScreen_none_50000_Intensity_000	4	32	200.738	4.77833	-0.00718146
_none_	220307_KWC_35-52-97_simpleStimScreen_none_50000_Intensity_000	4	33	207.003	4.84291	-0.413173
_none_	220307_KWC_35-52-97_simpleStimScreen_none_50000_Intensity_000	4	34	213.284	4.97728	-1.02876
_none_	220307_KWC_35-52-97_simpleStimScreen_none_50000_Intensity_000	4	35	219.534	5.07336	-1.43762
_none_	220307_KWC_35-52-97_simpleStimScreen_none_50000_Intensity_000	4	36	225.799	4.8294	-1.53603
_none_	220307_KWC_35-52-97_simpleStimScreen_none_50000_Intensity_000	4	37	232.064	5.23534	-1.6461
_none_	220307_KWC_35-52-97_simpleStimScreen_none_50000_Intensity_000	4	38	238.329	5.38306	-1.66275
_none_	220307_KWC_35-52-97_simpleStimScreen_none_50000_Intensity_000	4	39	244.594	5.4036	-1.925
_none_	220307_KWC_35-52-97_simpleStimScreen_none_50000_Intensity_000	4	40	250.86	5.16863	-2.58628
_none_	220307_KWC_35-52-97_simpleStimScreen_none_50000_Intensity_000	4	41	257.14	5.26885	-2.53192
_none_	220307_KWC_35-52-97_simpleStimScreen_none_50000_Intensity_000	4	42	263.39	5.56031	-2.50452
_none_	220307_KWC_35-52-97_simpleStimScreen_none_50000_Intensity_000	4	43	269.655	5.73495	-2.50457
_none_	220307_KWC_35-52-97_simpleStimScreen_none_50000_Intensity_000	4	44	275.92	5.76703	-2.46622
_none_	220307_KWC_35-52-97_simpleStimScreen_none_50000_Intensity_000	4	45	282.186	5.77288	-2.05395
_none_	220307_KWC_35-52-97_simpleStimScreen_none_50000_Intensity_000	4	46	288.423	5.58531	-1.25569
_none_	220307_KWC_35-52-97_simpleStimScreen_none_50000_Intensity_000	4	47	294.672	6.4631	-1.27543
_none_	220307_KWC_35-52-97_simpleStimScreen_none_50000_Intensity_000	4	48	300.938	7.14491	-1.77265
_none_	220307_KWC_35-52-97_simpleStimScreen_none_50000_Intensity_000	4	49	307.212	8.74463	-2.19801
_none_	220307_KWC_35-52-97_simpleStimScreen_none_50000_Intensity_000	4	50	313.46	10.5499	-2.49287
_none_	220307_KWC_35-52-97_simpleStimScreen_none_50000_Intensity_000	4	51	319.683	12.5986	-2.90519
_none_	220307_KWC_35-52-97_simpleStimScreen_none_50000_Intensity_000	4	52	325.932	14.623	-3.65191
_none_	220307_KWC_35-52-97_simpleStimScreen_none_50000_Intensity_000	4	53	332.181	16.6065	-3.69946
_none_	220307_KWC_35-52-97_simpleStimScreen_none_50000_Intensity_000	4	54	338.432	18.6067	-3.25001
_none_	220307_KWC_35-52-97_simpleStimScreen_none_50000_Intensity_000	4	55	344.694	20.2452	-2.48494
_none_	220307_KWC_35-52-97_simpleStimScreen_none_50000_Intensity_000	4	56	350.959	22.192	-2.37674
_none_	220307_KWC_35-52-97_simpleStimScreen_none_50000_Intensity_000	4	57	357.212	29.846	-2.11912
_none_	220307_KWC_35-52-97_simpleStimScreen_none_50000_Intensity_000	4	58	363.464	32.1207	-1.13265
_none_	220307_KWC_35-52-97_simpleStimScreen_none_50000_Intensity_000	4	59	369.746	33.7036	-0.524459
_none_	220307_KWC_35-52-97_simpleStimScreen_none_50000_Intensity_001	5	0	0.578085	9.46073e-16	-15.4505
_none_	220307_KWC_35-52-97_simpleStimScreen_none_50000_Intensity_001	5	1	6.78078	1.45759	-11.7004
_none_	220307_KWC_35-52-97_simpleStimScreen_none_50000_Intensity_001	5	2	13.0303	0.996942	-8.65659
_none_	220307_KWC_35-52-97_simpleStimScreen_none_50000_Intensity_001	5	3	19.2854	1.08996	-7.16115
_none_	220307_KWC_35-52-97_simpleStimScreen_none_50000_Intensity_001	5	4	25.5662	1.42112	-6.50075
_none_	220307_KWC_35-52-97_simpleStimScreen_none_50000_Intensity_001	5	5	31.8157	1.73048	-6.11242
_none_	220307_KWC_35-52-97_simpleStimScreen_none_50000_Intensity_001	5	6	38.0653	1.75685	-5.55402
_none_	220307_KWC_35-52-97_simpleStimScreen_none_50000_Intensity_001	5	7	44.3461	1.40299	-4.70456
_none_	220307_KWC_35-52-97_simpleStimScreen_none_50000_Intensity_001	5	8	50.5957	1.29428	-3.02499
_none_	220307_KWC_35-52-97_simpleStimScreen_none_50000_Intensity_001	5	9	56.8453	0.891509	-1.12557
_none_	220307_KWC_35-52-97_simpleStimScreen_none_50000_Intensity_001	5	10	63.1104	0	0
_none_	220307_KWC_35-52-97_simpleStimScreen_none_50000_Intensity_001	5	11	69.3756	-1.16815	0.861057
_none_	220307_KWC_35-52-97_simpleStimScreen_none_50000_Intensity_001	5	12	75.6408	-1.37288	1.64527
_none_	220307_KWC_35-52-97_simpleStimScreen_none_50000_Intensity_001	5	13	81.906	-1.79762	2.60553
_none_	220307_KWC_35-52-97_simpleStimScreen_none_50000_Intensity_001	5	14	88.1556	-1.96559	3.50441
_none_	220307_KWC_35-52-97_simpleStimScreen_none_50000_Intensity_001	5	15	94.4051	-2.52875	4.85176
_none_	220307_KWC_35-52-97_simpleStimScreen_none_50000_Intensity_001	5	16	100.67	-3.89705	6.21475
_none_	220307_KWC_35-52-97_simpleStimScreen_none_50000_Intensity_001	5	17	106.92	-5.62677	7.60377
_none_	220307_KWC_35-52-97_simpleStimScreen_none_50000_Intensity_001	5	18	113.185	-6.91943	8.10358
_none_	220307_KWC_35-52-97_simpleStimScreen_none_50000_Intensity_001	5	19	119.466	-7.65246	7.56066
_none_	220307_KWC_35-52-97_simpleStimScreen_none_50000_Intensity_001	5	20	125.7	-9.78245	7.67917
_none_	220307_KWC_35-52-97_simpleStimScreen_none_50000_Intensity_001	5	21	131.981	-11.3532	8.26375
_none_	220307_KWC_35-52-97_simpleStimScreen_none_50000_Intensity_001	5	22	138.215	-12.3113	8.45228
_none_	220307_KWC_35-52-97_simpleStimScreen_none_50000_Intensity_001	5	23	144.48	-12.5605	8.1999
_none_	220307_KWC_35-52-97_simpleStimScreen_none_50000_Intensity_001	5	24	150.745	-13.2023	8.73612
_none_	220307_KWC_35-52-97_simpleStimScreen_none_50000_Intensity_001	5	25	157.01	-14.1963	8.73383
_none_	220307_KWC_35-52-97_simpleStimScreen_none_50000_Intensity_001	5	26	163.26	-14.82	8.61106
_none_	220307_KWC_35-52-97_simpleStimScreen_none_50000_Intensity_001	5	27	169.525	-14.8029	8.49833
_none_	220307_KWC_35-52-97_simpleStimScreen_none_50000_Intensity_001	5	28	175.79	-15.8594	8.78551
_none_	220307_KWC_35-52-97_simpleStimScreen_none_50000_Intensity_001	5	29	182.055	-15.9	8.77848
_none_	220307_KWC_35-52-97_simpleStimScreen_none_50000_Intensity_001	5	30	188.296	-14.6137	8.71324
_none_	220307_KWC_35-52-97_simpleStimScreen_none_50000_Intensity_001	5	31	194.561	-12.5197	8.30542
_none_	220307_KWC_35-52-97_simpleStimScreen_none_50000_Intensity_001	5	32	200.811	-10.3927	8.21839
_none_	220307_KWC_35-52-97_simpleStimScreen_none_50000_Intensity_001	5	33	207.06	-8.60447	8.3533
_none_	220307_KWC_35-52-97_simpleStimScreen_none_50000_Intensity_001	5	34	213.325	-7.08194	8.64404
_none_	220307_KWC_35-52-97_simpleStimScreen_none_50000_Intensity_001	5	35	219.575	-7.02514	8.61449
_none_	220307_KWC_35-52-97_simpleStimScreen_none_50000_Intensity_001	5	36	225.84	-6.94759	9.40328
_none_	220307_KWC_35-52-97_simpleStimScreen_none_50000_Intensity_001	5	37	232.09	-6.81657	9.99702
_none_	220307_KWC_35-52-97_simpleStimScreen_none_50000_Intensity_001	5	38	238.355	-6.91561	11.9761
_none_	220307_KWC_35-52-97_simpleStimScreen_none_50000_Intensity_001	5	39	244.604	-7.40914	14.7976
_none_	220307_KWC_35-52-97_simpleStimScreen_none_50000_Intensity_001	5	40	250.854	-7.82668	16.9529
_none_	220307_KWC_35-52-97_simpleStimScreen_none_50000_Intensity_001	5	41	257.119	-9.10214	19.7129
_none_	220307_KWC_35-52-97_simpleStimScreen_none_50000_Intensity_001	5	42	263.384	-10.6287	21.7057
_none_	220307_KWC_35-52-97_simpleStimScreen_none_50000_Intensity_001	5	43	269.634	-11.3952	22.9194
_none_	220307_KWC_35-52-97_simpleStimScreen_none_50000_Intensity_001	5	44	275.884	-11.5695	24.2528
_none_	220307_KWC_35-52-97_simpleStimScreen_none_50000_Intensity_001	5	45	282.149	-12.5609	27.4336
_none_	220307_KWC_35-52-97_simpleStimScreen_none_50000_Intensity_001	5	46	288.414	-14.2808	28.0835
_none_	220307_KWC_35-52-97_simpleStimScreen_none_50000_Intensity_001	5	47	294.679	-17.1164	29.9456
_none_	220307_KWC_35-52-97_simpleStimScreen_none_50000_Intensity_001	5	48	300.976	-19.4824	30.3752
_none_	220307_KWC_35-52-97_simpleStimScreen_none_50000_Intensity_001	5	49	307.21	-21.1548	30.8929
_none_	220307_KWC_35-52-97_simpleStimScreen_none_50000_Intensity_001	5	50	313.49	-22.0625	30.9179
_none_	220307_KWC_35-52-97_simpleStimScreen_none_50000_Intensity_001	5	51	319.695	-22.9483	31.7835
_none_	220307_KWC_35-52-97_simpleStimScreen_none_50000_Intensity_001	5	52	325.976	-24.3383	32.9729
_none_	220307_KWC_35-52-97_simpleStimScreen_none_50000_Intensity_001	5	53	332.226	-26.3415	34.1645
_none_	220307_KWC_35-52-97_simpleStimScreen_none_50000_Intensity_001	5	54	338.491	-26.851	34.2781
_none_	220307_KWC_35-52-97_simpleStimScreen_none_50000_Intensity_001	5	55	344.725	-27.0251	34.5728
_none_	220307_KWC_35-52-97_simpleStimScreen_none_50000_Intensity_001	5	56	350.974	-26.9264	34.6711
_none_	220307_KWC_35-52-97_simpleStimScreen_none_50000_Intensity_001	5	57	357.239	-25.5332	33.6472
_none_	220307_KWC_35-52-97_simpleStimScreen_none_50000_Intensity_001	5	58	363.489	-26.4918	34.6775
_none_	220307_KWC_35-52-97_simpleStimScreen_none_50000_Intensity_001	5	59	369.754	-25.3979	32.6245
_none_	220307_KWC_35-52-97_simpleStimScreen_none_50000_Intensity_002	6	0	0.578084	7.44539e-16	-12.1593
_none_	220307_KWC_35-52-97_simpleStimScreen_none_50000_Intensity_002	6	1	6.76515	1.16681	-13.4797
_none_	220307_KWC_35-52-97_simpleStimScreen_none_50000_Intensity_002	6	2	13.0303	1.56062	-11.9978
_none_	220307_KWC_35-52-97_simpleStimScreen_none_50000_Intensity_002	6	3	19.2799	2.30514	-9.04607
_none_	220307_KWC_35-52-97_simpleStimScreen_none_50000_Intensity_002	6	4	25.5451	2.13958	-5.38504
_none_	220307_KWC_35-52-97_simpleStimScreen_none_50000_Intensity_002	6	5	31.7947	1.71756	-3.2329
_none_	220307_KWC_35-52-97_simpleStimScreen_none_50000_Intensity_002	6	6	38.0598	0.32391	-1.46013
_none_	220307_KWC_35-52-97_simpleStimScreen_none_50000_Intensity_002	6	7	44.3094	0.72201	-2.1297
_none_	220307_KWC_35-52-97_simpleStimScreen_none_50000_Intensity_002	6	8	50.559	0.271579	-1.67405
_none_	220307_KWC_35-52-97_simpleStimScreen_none_50000_Intensity_002	6	9	56.8242	-0.0264654	-0.34132
_none_	220307_KWC_35-52-97_simpleStimScreen_none_50000_Intensity_002	6	10	63.0894	0	0
_none_	220307_KWC_35-52-97_simpleStimScreen_none_50000_Intensity_002	6	11	69.3389	0.17066	-0.0132327
_none_	220307_KWC_35-52-97_simpleStimScreen_none_50000_Intensity_002	6	12	75.6354	0.346674	0.155939
_none_	220307_KWC_35-52-97_simpleStimScreen_none_50000_Intensity_002	6	13	81.8537	0.610835	-0.313975
_none_	220307_KWC_35-52-97_simpleStimScreen_none_50000_Intensity_002	6	14	88.1501	0.739569	-0.74702
_none_	220307_KWC_35-52-97_simpleStimScreen_none_50000_Intensity_002	6	15	94.3841	0.948126	-1.65444
_none_	220307_KWC_35-52-97_simpleStimScreen_none_50000_Intensity_002	6	16	100.665	1.33834	-2.98494
_none_	220307_KWC_35-52-97_simpleStimScreen_none_50000_Intensity_002	6	17	106.883	1.55463	-3.85311
_none_	220307_KWC_35-52-97_simpleStimScreen_none_50000_Intensity_002	6	18	113.148	1.78266	-4.7134
_none_	220307_KWC_35-52-97_simpleStimScreen_none_50000_Intensity_002	6	19	119.398	2.00058	-5.46978
_none_	220307_KWC_35-52-97_simpleStimScreen_none_50000_Intensity_002	6	20	125.663	2.3911	-6.22958
_none_	220307_KWC_35-52-97_simpleStimScreen_none_50000_Intensity_002	6	21	131.928	2.95421	-6.9928
_none_	220307_KWC_35-52-97_simpleStimScreen_none_50000_Intensity_002	6	22	138.194	3.49191	-7.10891
_none_	220307_KWC_35-52-97_simpleStimScreen_none_50000_Intensity_002	6	23	144.427	5.32175	-7.13301
_none_	220307_KWC_35-52-97_simpleStimScreen_none_50000_Intensity_002	6	24	150.693	6.93618	-7.26757
_none_	220307_KWC_35-52-97_simpleStimScreen_none_50000_Intensity_002	6	25	156.973	8.59091	-7.0941
_none_	220307_KWC_35-52-97_simpleStimScreen_none_50000_Intensity_002	6	26	163.223	11.0747	-7.42029
_none_	220307_KWC_35-52-97_simpleStimScreen_none_50000_Intensity_002	6	27	169.473	13.5186	-8.20747
_none_	220307_KWC_35-52-97_simpleStimScreen_none_50000_Intensity_002	6	28	175.722	16.4146	-9.3385
_none_	220307_KWC_35-52-97_simpleStimScreen_none_50000_Intensity_002	6	29	181.987	18.3316	-9.64476
_none_	220307_KWC_35-52-97_simpleStimScreen_none_50000_Intensity_002	6	30	188.253	20.5145	-9.68745
_none_	220307_KWC_35-52-97_simpleStimScreen_none_50000_Intensity_002	6	31	194.518	22.4166	-9.60349
_none_	220307_KWC_35-52-97_simpleStimScreen_none_50000_Intensity_002	6	32	200.754	24.5659	-9.55802
_none_	220307_KWC_35-52-97_simpleStimScreen_none_50000_Intensity_002	6	33	207.003	26.4924	-9.09155
_none_	220307_KWC_35-52-97_simpleStimScreen_none_50000_Intensity_002	6	34	213.253	28.9179	-8.26474
_none_	220307_KWC_35-52-97_simpleStimScreen_none_50000_Intensity_002	6	35	219.503	31.7319	-6.81119
_none_	220307_KWC_35-52-97_simpleStimScreen_none_50000_Intensity_002	6	36	225.768	33.4873	-5.50584
_none_	220307_KWC_35-52-97_simpleStimScreen_none_50000_Intensity_002	6	37	232.017	34.9227	-4.11709
_none_	220307_KWC_35-52-97_simpleStimScreen_none_50000_Intensity_002	6	38	238.267	35.8251	-2.84755
_none_	220307_KWC_35-52-97_simpleStimScreen_none_50000_Intensity_002	6	39	244.516	36.0182	-1.81542
_none_	220307_KWC_35-52-97_simpleStimScreen_none_50000_Intensity_002	6	40	250.782	36.3368	-0.767226
_none_	220307_KWC_35-52-97_simpleStimScreen_none_50000_Intensity_002	6	41	257.051	36.7161	0.330168
_none_	220307_KWC_35-52-97_simpleStimScreen_none_50000_Intensity_002	6	42	263.3	38.0432	1.89315
_none_	220307_KWC_35-52-97_simpleStimScreen_none_50000_Intensity_002	6	43	269.612	40.623	4.95222
_none_	220307_KWC_35-52-97_simpleStimScreen_none_50000_Intensity_002	6	44	275.815	41.6072	7.10256
_none_	220307_KWC_35-52-97_simpleStimScreen_none_50000_Intensity_002	6	45	282.064	41.6354	8.17736
_none_	220307_KWC_35-52-97_simpleStimScreen_none_50000_Intensity_002	6	46	288.314	41.8497	9.36841
_none_	220307_KWC_35-52-97_simpleStimScreen_none_50000_Intensity_002	6	47	294.579	42.6416	11.526
_none_	220307_KWC_35-52-97_simpleStimScreen_none_50000_Intensity_002	6	48	300.829	42.7544	11.8402
_none_	220307_KWC_35-52-97_simpleStimScreen_none_50000_Intensity_002	6	49	307.094	43.0859	11.8156
_none_	220307_KWC_35-52-97_simpleStimScreen_none_50000_Intensity_002	6	50	313.359	43.3898	12.5304
_none_	220307_KWC_35-52-97_simpleStimScreen_none_50000_Intensity_002	6	51	319.64	44.0131	13.3147
_none_	220307_KWC_35-52-97_simpleStimScreen_none_50000_Intensity_002	6	52	325.905	44.9232	14.6235
_none_	220307_KWC_35-52-97_simpleStimScreen_none_50000_Intensity_002	6	53	332.17	45.8154	16.0479
_none_	220307_KWC_35-52-97_simpleStimScreen_none_50000_Intensity_002	6	54	338.42	46.1386	16.8608
_none_	220307_KWC_35-52-97_simpleStimScreen_none_50000_Intensity_002	6	55	344.669	46.5912	17.6583
_none_	220307_KWC_35-52-97_simpleStimScreen_none_50000_Intensity_002	6	56	350.919	46.7742	17.449
_none_	220307_KWC_35-52-97_simpleStimScreen_none_50000_Intensity_002	6	57	357.169	46.9679	18.2772
_none_	220307_KWC_35-52-97_simpleStimScreen_none_50000_Intensity_002	6	58	363.418	43.7657	10.7135
_none_	220307_KWC_35-52-97_simpleStimScreen_none_50000_Intensity_002	6	59	369.699	44.0434	10.3122
_none_	220307_KWC_35-52-97_simpleStimScreen_none_50000_Intensity_003	7	0	0.578084	-2.49479e-15	-13.581
_none_	220307_KWC_35-52-97_simpleStimScreen_none_50000_Intensity_003	7	1	6.76515	-1.93125	-10.3642
_none_	220307_KWC_35-52-97_simpleStimScreen_none_50000_Intensity_003	7	2	13.0303	-1.32426	-9.1363
_none_	220307_KWC_35-52-97_simpleStimScreen_none_50000_Intensity_003	7	3	19.2955	-0.775275	-7.69692
_none_	220307_KWC_35-52-97_simpleStimScreen_none_50000_Intensity_003	7	4	25.5451	-0.494441	-6.38828
_none_	220307_KWC_35-52-97_simpleStimScreen_none_50000_Intensity_003	7	5	31.7947	-0.27998	-5.03071
_none_	220307_KWC_35-52-97_simpleStimScreen_none_50000_Intensity_003	7	6	38.0442	-0.335675	-3.97416
_none_	220307_KWC_35-52-97_simpleStimScreen_none_50000_Intensity_003	7	7	44.2782	-0.44535	-2.66386
_none_	220307_KWC_35-52-97_simpleStimScreen_none_50000_Intensity_003	7	8	50.5434	-0.213769	-1.79803
_none_	220307_KWC_35-52-97_simpleStimScreen_none_50000_Intensity_003	7	9	56.7929	-0.173581	-1.07734
_none_	220307_KWC_35-52-97_simpleStimScreen_none_50000_Intensity_003	7	10	63.0425	0	0
_none_	220307_KWC_35-52-97_simpleStimScreen_none_50000_Intensity_003	7	11	69.292	0.169575	0.73678
_none_	220307_KWC_35-52-97_simpleStimScreen_none_50000_Intensity_003	7	12	75.5572	1.06854	1.67405
_none_	220307_KWC_35-52-97_simpleStimScreen_none_50000_Intensity_003	7	13	81.8068	1.67051	2.62537
_none_	220307_KWC_35-52-97_simpleStimScreen_none_50000_Intensity_003	7	14	88.072	2.19337	3.64106
_none_	220307_KWC_35-52-97_simpleStimScreen_none_50000_Intensity_003	7	15	94.3216	2.20644	3.70374
_none_	220307_KWC_35-52-97_simpleStimScreen_none_50000_Intensity_003	7	16	100.587	2.25368	4.27459
_none_	220307_KWC_35-52-97_simpleStimScreen_none_50000_Intensity_003	7	17	106.836	2.60358	5.26412
_none_	220307_KWC_35-52-97_simpleStimScreen_none_50000_Intensity_003	7	18	113.086	2.94577	6.24728
_none_	220307_KWC_35-52-97_simpleStimScreen_none_50000_Intensity_003	7	19	119.335	3.36673	7.38631
_none_	220307_KWC_35-52-97_simpleStimScreen_none_50000_Intensity_003	7	20	125.585	4.38731	9.52662
_none_	220307_KWC_35-52-97_simpleStimScreen_none_50000_Intensity_003	7	21	131.835	4.69934	10.3422
_none_	220307_KWC_35-52-97_simpleStimScreen_none_50000_Intensity_003	7	22	138.084	5.55775	11.0773
_none_	220307_KWC_35-52-97_simpleStimScreen_none_50000_Intensity_003	7	23	144.334	6.31125	11.8295
_none_	220307_KWC_35-52-97_simpleStimScreen_none_50000_Intensity_003	7	24	150.583	7.12608	12.5546
_none_	220307_KWC_35-52-97_simpleStimScreen_none_50000_Intensity_003	7	25	156.817	8.11456	13.1637
_none_	220307_KWC_35-52-97_simpleStimScreen_none_50000_Intensity_003	7	26	163.082	9.40506	13.737
_none_	220307_KWC_35-52-97_simpleStimScreen_none_50000_Intensity_003	7	27	169.348	10.3332	14.3092
_none_	220307_KWC_35-52-97_simpleStimScreen_none_50000_Intensity_003	7	28	175.597	11.2855	14.8365
_none_	220307_KWC_35-52-97_simpleStimScreen_none_50000_Intensity_003	7	29	181.847	12.2039	15.5305
_none_	220307_KWC_35-52-97_simpleStimScreen_none_50000_Intensity_003	7	30	188.159	13.2138	16.3648
_none_	220307_KWC_35-52-97_simpleStimScreen_none_50000_Intensity_003	7	31	194.361	14.3809	17.1345
_none_	220307_KWC_35-52-97_simpleStimScreen_none_50000_Intensity_003	7	32	200.674	15.1053	17.6551
_none_	220307_KWC_35-52-97_simpleStimScreen_none_50000_Intensity_003	7	33	206.876	15.8035	18.0503
_none_	220307_KWC_35-52-97_simpleStimScreen_none_50000_Intensity_003	7	34	213.188	16.5999	18.6564
_none_	220307_KWC_35-52-97_simpleStimScreen_none_50000_Intensity_003	7	35	219.407	16.8238	19.2176
_none_	220307_KWC_35-52-97_simpleStimScreen_none_50000_Intensity_003	7	36	225.703	16.9991	19.7904
_none_	220307_KWC_35-52-97_simpleStimScreen_none_50000_Intensity_003	7	37	231.921	17.0818	20.5852
_none_	220307_KWC_35-52-97_simpleStimScreen_none_50000_Intensity_003	7	38	238.187	17.5776	20.9429
_none_	220307_KWC_35-52-97_simpleStimScreen_none_50000_Intensity_003	7	39	244.436	18.2724	21.4521
_none_	220307_KWC_35-52-97_simpleStimScreen_none_50000_Intensity_003	7	40	250.686	18.9518	22.2469
_none_	220307_KWC_35-52-97_simpleStimScreen_none_50000_Intensity_003	7	41	256.935	19.4556	22.689
_none_	220307_KWC_35-52-97_simpleStimScreen_none_50000_Intensity_003	7	42	263.191	20.7384	23.8526
_none_	220307_KWC_35-52-97_simpleStimScreen_none_50000_Intensity_003	7	43	269.456	20.559	23.5358
_none_	220307_KWC_35-52-97_simpleStimScreen_none_50000_Intensity_003	7	44	275.737	21.2284	23.7775
_none_	220307_KWC_35-52-97_simpleStimScreen_none_50000_Intensity_003	7	45	281.987	21.156	23.9123
_none_	220307_KWC_35-52-97_simpleStimScreen_none_50000_Intensity_003	7	46	288.252	20.9981	23.8207
_none_	220307_KWC_35-52-97_simpleStimScreen_none_50000_Intensity_003	7	47	294.501	20.6687	23.4188
_none_	220307_KWC_35-52-97_simpleStimScreen_none_50000_Intensity_003	7	48	300.751	20.4552	23.1905
_none_	220307_KWC_35-52-97_simpleStimScreen_none_50000_Intensity_003	7	49	307.001	20.2246	22.8573
_none_	220307_KWC_35-52-97_simpleStimScreen_none_50000_Intensity_003	7	50	313.266	19.942	22.6498
_none_	220307_KWC_35-52-97_simpleStimScreen_none_50000_Intensity_003	7	51	319.531	19.9075	22.6602
_none_	220307_KWC_35-52-97_simpleStimScreen_none_50000_Intensity_003	7	52	325.78	19.7751	22.5379
_none_	220307_KWC_35-52-97_simpleStimScreen_none_50000_Intensity_003	7	53	332.03	19.7365	22.506
_none_	220307_KWC_35-52-97_simpleStimScreen_none_50000_Intensity_003	7	54	338.295	19.5297	22.3481
_none_	220307_KWC_35-52-97_simpleStimScreen_none_50000_Intensity_003	7	55	344.545	19.402	22.4242
_none_	220307_KWC_35-52-97_simpleStimScreen_none_50000_Intensity_003	7	56	350.794	19.5103	22.2932
_none_	220307_KWC_35-52-97_simpleStimScreen_none_50000_Intensity_003	7	57	357.06	19.4922	22.2523
_none_	220307_KWC_35-52-97_simpleStimScreen_none_50000_Intensity_003	7	58	363.309	19.4496	22.4765
_none_	220307_KWC_35-52-97_simpleStimScreen_none_50000_Intensity_003	7	59	369.559	19.5257	22.6042
_none_	220307_KWC_35-52-97_simpleStimScreen_none_50000_Intensity_004	8	0	0.578083	-6.17826e-16	-3.36329
_none_	220307_KWC_35-52-97_simpleStimScreen_none_50000_Intensity_004	8	1	6.78078	-1.04942	-2.0028
_none_	220307_KWC_35-52-97_simpleStimScreen_none_50000_Intensity_004	8	2	13.046	-2.31904	-2.0493
_none_	220307_KWC_35-52-97_simpleStimScreen_none_50000_Intensity_004	8	3	19.3112	-1.89942	-3.10425
_none_	220307_KWC_35-52-97_simpleStimScreen_none_50000_Intensity_004	8	4	25.5763	-2.08231	-2.77101
_none_	220307_KWC_35-52-97_simpleStimScreen_none_50000_Intensity_004	8	5	31.8415	-1.585	-2.46988
_none_	220307_KWC_35-52-97_simpleStimScreen_none_50000_Intensity_004	8	6	38.1067	-1.95603	-3.60585
_none_	220307_KWC_35-52-97_simpleStimScreen_none_50000_Intensity_004	8	7	44.3719	-1.29266	-1.85812
_none_	220307_KWC_35-52-97_simpleStimScreen_none_50000_Intensity_004	8	8	50.6371	-0.594062	-0.812152
_none_	220307_KWC_35-52-97_simpleStimScreen_none_50000_Intensity_004	8	9	56.9023	-0.558501	-0.793836
_none_	220307_KWC_35-52-97_simpleStimScreen_none_50000_Intensity_004	8	10	63.1519	0	0
_none_	220307_KWC_35-52-97_simpleStimScreen_none_50000_Intensity_004	8	11	69.417	-0.0869982	0.168912
_none_	220307_KWC_35-52-97_simpleStimScreen_none_50000_Intensity_004	8	12	75.6822	0.776443	0.894839
_none_	220307_KWC_35-52-97_simpleStimScreen_none_50000_Intensity_004	8	13	81.9474	1.34705	1.42495
_none_	220307_KWC_35-52-97_simpleStimScreen_none_50000_Intensity_004	8	14	88.197	1.94378	2.01351
_none_	220307_KWC_35-52-97_simpleStimScreen_none_50000_Intensity_004	8	15	94.4934	1.90124	2.20531
_none_	220307_KWC_35-52-97_simpleStimScreen_none_50000_Intensity_004	8	16	100.712	1.93626	2.26835
_none_	220307_KWC_35-52-97_simpleStimScreen_none_50000_Intensity_004	8	17	106.961	1.92199	2.33973
_none_	220307_KWC_35-52-97_simpleStimScreen_none_50000_Intensity_004	8	18	113.242	2.11356	2.77586
_none_	220307_KWC_35-52-97_simpleStimScreen_none_50000_Intensity_004	8	19	119.507	2.2181	3.00967
_none_	220307_KWC_35-52-97_simpleStimScreen_none_50000_Intensity_004	8	20	125.772	2.32454	3.45819
_none_	220307_KWC_35-52-97_simpleStimScreen_none_50000_Intensity_004	8	21	132.053	3.25723	4.37727
_none_	220307_KWC_35-52-97_simpleStimScreen_none_50000_Intensity_004	8	22	138.303	2.93368	4.13188
_none_	220307_KWC_35-52-97_simpleStimScreen_none_50000_Intensity_004	8	23	144.552	4.04473	5.46902
_none_	220307_KWC_35-52-97_simpleStimScreen_none_50000_Intensity_004	8	24	150.802	4.44378	6.50694
_none_	220307_KWC_35-52-97_simpleStimScreen_none_50000_Intensity_004	8	25	157.067	4.60844	7.3229
_none_	220307_KWC_35-52-97_simpleStimScreen_none_50000_Intensity_004	8	26	163.332	4.86845	8.01924
_none_	220307_KWC_35-52-97_simpleStimScreen_none_50000_Intensity_004	8	27	169.598	6.08158	9.049
_none_	220307_KWC_35-52-97_simpleStimScreen_none_50000_Intensity_004	8	28	175.863	6.01932	8.64574
_none_	220307_KWC_35-52-97_simpleStimScreen_none_50000_Intensity_004	8	29	182.128	6.17316	8.8712
_none_	220307_KWC_35-52-97_simpleStimScreen_none_50000_Intensity_004	8	30	188.378	6.2793	8.97087
_none_	220307_KWC_35-52-97_simpleStimScreen_none_50000_Intensity_004	8	31	194.627	6.63987	10.6076
_none_	220307_KWC_35-52-97_simpleStimScreen_none_50000_Intensity_004	8	32	200.892	6.8389	10.0465
_none_	220307_KWC_35-52-97_simpleStimScreen_none_50000_Intensity_004	8	33	207.157	6.61689	9.53844
_none_	220307_KWC_35-52-97_simpleStimScreen_none_50000_Intensity_004	8	34	213.423	6.31008	9.76286
_none_	220307_KWC_35-52-97_simpleStimScreen_none_50000_Intensity_004	8	35	219.688	7.52722	10.4572
_none_	220307_KWC_35-52-97_simpleStimScreen_none_50000_Intensity_004	8	36	225.953	7.59284	12.4483
_none_	220307_KWC_35-52-97_simpleStimScreen_none_50000_Intensity_004	8	37	232.203	7.86944	11.7583
_none_	220307_KWC_35-52-97_simpleStimScreen_none_50000_Intensity_004	8	38	238.499	8.51545	11.9673
_none_	220307_KWC_35-52-97_simpleStimScreen_none_50000_Intensity_004	8	39	244.733	8.64051	12.7292
_none_	220307_KWC_35-52-97_simpleStimScreen_none_50000_Intensity_004	8	40	250.998	9.23861	13.5771
_none_	220307_KWC_35-52-97_simpleStimScreen_none_50000_Intensity_004	8	41	257.263	9.40265	13.3242
_none_	220307_KWC_35-52-97_simpleStimScreen_none_50000_Intensity_004	8	42	263.529	9.5619	13.8449
_none_	220307_KWC_35-52-97_simpleStimScreen_none_50000_Intensity_004	8	43	269.778	9.95684	14.1045
_none_	220307_KWC_35-52-97_simpleStimScreen_none_50000_Intensity_004	8	44	276.028	9.89892	14.086
_none_	220307_KWC_35-52-97_simpleStimScreen_none_50000_Intensity_004	8	45	282.293	10.1818	14.7378
_none_	220307_KWC_35-52-97_simpleStimScreen_none_50000_Intensity_004	8	46	288.558	10.5882	15.9145
_none_	220307_KWC_35-52-97_simpleStimScreen_none_50000_Intensity_004	8	47	294.823	11.0809	16.2245
_none_	220307_KWC_35-52-97_simpleStimScreen_none_50000_Intensity_004	8	48	301.088	11.145	16.4713
_none_	220307_KWC_35-52-97_simpleStimScreen_none_50000_Intensity_004	8	49	307.354	10.9079	15.7305
_none_	220307_KWC_35-52-97_simpleStimScreen_none_50000_Intensity_004	8	50	313.619	10.6417	15.5484
_none_	220307_KWC_35-52-97_simpleStimScreen_none_50000_Intensity_004	8	51	319.868	10.2707	14.7836
_none_	220307_KWC_35-52-97_simpleStimScreen_none_50000_Intensity_004	8	52	326.149	9.98354	14.4895
_none_	220307_KWC_35-52-97_simpleStimScreen_none_50000_Intensity_004	8	53	332.399	10.7627	15.9032
_none_	220307_KWC_35-52-97_simpleStimScreen_none_50000_Intensity_004	8	54	338.648	11.0214	16.3401
_none_	220307_KWC_35-52-97_simpleStimScreen_none_50000_Intensity_004	8	55	344.913	11.1911	16.7312
_none_	220307_KWC_35-52-97_simpleStimScreen_none_50000_Intensity_004	8	56	351.179	11.3129	17.0189
_none_	220307_KWC_35-52-97_simpleStimScreen_none_50000_Intensity_004	8	57	357.444	11.1801	16.9055
_none_	220307_KWC_35-52-97_simpleStimScreen_none_50000_Intensity_004	8	58	363.709	10.825	16.3064
_none_	220307_KWC_35-52-97_simpleStimScreen_none_50000_Intensity_004	8	59	369.99	10.6124	16.5007
_none_	220307_KWC_35-52-97_simpleStimScreen_none_50000_Intensity_005	9	0	0.614784	6.04153e-16	-9.86657
_none_	220307_KWC_35-52-97_simpleStimScreen_none_50000_Intensity_005	9	1	6.76787	-1.29342	-12.0945
_none_	220307_KWC_35-52-97_simpleStimScreen_none_50000_Intensity_005	9	2	13.0072	-0.539296	-10.4228
_none_	220307_KWC_35-52-97_simpleStimScreen_none_50000_Intensity_005	9	3	19.2561	-0.8289	-9.34262
_none_	220307_KWC_35-52-97_simpleStimScreen_none_50000_Intensity_005	9	4	25.5557	-0.687919	-7.99658
_none_	220307_KWC_35-52-97_simpleStimScreen_none_50000_Intensity_005	9	5	31.7758	-0.422011	-6.00324
_none_	220307_KWC_35-52-97_simpleStimScreen_none_50000_Intensity_005	9	6	38.0719	-0.23086	-4.32361
_none_	220307_KWC_35-52-97_simpleStimScreen_none_50000_Intensity_005	9	7	44.2736	-0.0269192	-2.46724
_none_	220307_KWC_35-52-97_simpleStimScreen_none_50000_Intensity_005	9	8	50.5358	-0.0905279	-1.61053
_none_	220307_KWC_35-52-97_simpleStimScreen_none_50000_Intensity_005	9	9	56.7882	0.0411693	-0.431862
_none_	220307_KWC_35-52-97_simpleStimScreen_none_50000_Intensity_005	9	10	63.0662	0	0
_none_	220307_KWC_35-52-97_simpleStimScreen_none_50000_Intensity_005	9	11	69.3115	-0.00737845	0.75023
_none_	220307_KWC_35-52-97_simpleStimScreen_none_50000_Intensity_005	9	12	75.5719	-0.128211	1.34006
_none_	220307_KWC_35-52-97_simpleStimScreen_none_50000_Intensity_005	9	13	81.8239	-0.0863725	1.96508
_none_	220307_KWC_35-52-97_simpleStimScreen_none_50000_Intensity_005	9	14	88.0855	-0.107859	2.84873
_none_	220307_KWC_35-52-97_simpleStimScreen_none_50000_Intensity_005	9	15	94.3439	0.0918252	3.80973
_none_	220307_KWC_35-52-97_simpleStimScreen_none_50000_Intensity_005	9	16	100.595	0.327733	4.89599
_none_	220307_KWC_35-52-97_simpleStimScreen_none_50000_Intensity_005	9	17	106.825	0.405795	5.64626
_none_	220307_KWC_35-52-97_simpleStimScreen_none_50000_Intensity_005	9	18	113.076	0.652547	6.07709
_none_	220307_KWC_35-52-97_simpleStimScreen_none_50000_Intensity_005	9	19	119.319	0.82888	6.9187
_none_	220307_KWC_35-52-97_simpleStimScreen_none_50000_Intensity_005	9	20	125.556	0.985652	7.0522
_none_	220307_KWC_35-52-97_simpleStimScreen_none_50000_Intensity_005	9	21	131.821	1.24301	7.34024
_none_	220307_KWC_35-52-97_simpleStimScreen_none_50000_Intensity_005	9	22	138.084	1.56591	7.60374
_none_	220307_KWC_35-52-97_simpleStimScreen_none_50000_Intensity_005	9	23	144.324	1.72631	7.49028
_none_	220307_KWC_35-52-97_simpleStimScreen_none_50000_Intensity_005	9	24	150.581	1.6926	7.00103
_none_	220307_KWC_35-52-97_simpleStimScreen_none_50000_Intensity_005	9	25	156.811	1.85305	6.80214
_none_	220307_KWC_35-52-97_simpleStimScreen_none_50000_Intensity_005	9	26	163.078	1.87648	6.75065
_none_	220307_KWC_35-52-97_simpleStimScreen_none_50000_Intensity_005	9	27	169.31	1.97252	6.60791
_none_	220307_KWC_35-52-97_simpleStimScreen_none_50000_Intensity_005	9	28	175.575	1.63562	6.22151
_none_	220307_KWC_35-52-97_simpleStimScreen_none_50000_Intensity_005	9	29	181.812	1.5421	6.00026
_none_	220307_KWC_35-52-97_simpleStimScreen_none_50000_Intensity_005	9	30	188.063	0.955773	5.88879
_none_	220307_KWC_35-52-97_simpleStimScreen_none_50000_Intensity_005	9	31	194.322	0.966455	5.57513
_none_	220307_KWC_35-52-97_simpleStimScreen_none_50000_Intensity_005	9	32	200.571	0.977219	5.09058
_none_	220307_KWC_35-52-97_simpleStimScreen_none_50000_Intensity_005	9	33	206.809	0.672959	4.99095
_none_	220307_KWC_35-52-97_simpleStimScreen_none_50000_Intensity_005	9	34	213.099	0.666108	4.63046
_none_	220307_KWC_35-52-97_simpleStimScreen_none_50000_Intensity_005	9	35	219.322	0.884056	4.10037
_none_	220307_KWC_35-52-97_simpleStimScreen_none_50000_Intensity_005	9	36	225.56	0.801089	3.82177
_none_	220307_KWC_35-52-97_simpleStimScreen_none_50000_Intensity_005	9	37	231.817	0.787224	3.44255
_none_	220307_KWC_35-52-97_simpleStimScreen_none_50000_Intensity_005	9	38	238.086	0.7944	3.11952
_none_	220307_KWC_35-52-97_simpleStimScreen_none_50000_Intensity_005	9	39	244.327	0.827197	3.06453
_none_	220307_KWC_35-52-97_simpleStimScreen_none_50000_Intensity_005	9	40	250.593	0.839035	2.78247
_none_	220307_KWC_35-52-97_simpleStimScreen_none_50000_Intensity_005	9	41	256.842	0.958509	2.58823
_none_	220307_KWC_35-52-97_simpleStimScreen_none_50000_Intensity_005	9	42	263.102	1.00314	2.25118
_none_	220307_KWC_35-52-97_simpleStimScreen_none_50000_Intensity_005	9	43	269.349	1.0371	2.22779
_none_	220307_KWC_35-52-97_simpleStimScreen_none_50000_Intensity_005	9	44	275.608	1.08404	1.95393
_none_	220307_KWC_35-52-97_simpleStimScreen_none_50000_Intensity_005	9	45	281.845	1.13784	2.04057
_none_	220307_KWC_35-52-97_simpleStimScreen_none_50000_Intensity_005	9	46	288.086	1.31709	1.66378
_none_	220307_KWC_35-52-97_simpleStimScreen_none_50000_Intensity_005	9	47	294.328	1.26441	1.69419
_none_	220307_KWC_35-52-97_simpleStimScreen_none_50000_Intensity_005	9	48	300.583	1.32514	1.97043
_none_	220307_KWC_35-52-97_simpleStimScreen_none_50000_Intensity_005	9	49	306.844	1.39532	2.07229
_none_	220307_KWC_35-52-97_simpleStimScreen_none_50000_Intensity_005	9	50	313.085	1.30047	2.1612
_none_	220307_KWC_35-52-97_simpleStimScreen_none_50000_Intensity_005	9	51	319.294	1.22332	1.95517
_none_	220307_KWC_35-52-97_simpleStimScreen_none_50000_Intensity_005	9	52	325.562	1.25488	2.03945
_none_	220307_KWC_35-52-97_simpleStimScreen_none_50000_Intensity_005	9	53	331.756	1.02315	2.01945
_none_	220307_KWC_35-52-97_simpleStimScreen_none_50000_Intensity_005	9	54	338.03	0.966922	2.12593
_none_	220307_KWC_35-52-97_simpleStimScreen_none_50000_Intensity_005	9	55	344.286	0.786555	2.38567
_none_	220307_KWC_35-52-97_simpleStimScreen_none_50000_Intensity_005	9	56	350.524	0.452802	2.7776
_none_	220307_KWC_35-52-97_simpleStimScreen_none_50000_Intensity_005	9	57	356.791	-0.0566965	3.55568
_none_	220307_KWC_35-52-97_simpleStimScreen_none_50000_Intensity_005	9	58	363.074	-0.581256	4.00838
_none_	220307_KWC_35-52-97_simpleStimScreen_none_50000_Intensity_005	9	59	369.317	-1.22186	4.83556
_none_	220620_KWC_35-52-97_mcPak_VariousFrontStimulations_none_50000_Intensity_000	10	0	0.530564	-7.15864e-15	-18.6979
_none_	220620_KWC_35-52-97_mcPak_VariousFrontStimulations_none_50000_Intensity_000	10	1	6.74955	1.30108	-17.365
_none_	220620_KWC_35-52-97_mcPak_VariousFrontStimulations_none_50000_Intensity_000	10	2	13.0219	1.87123	-15.7397
_none_	220620_KWC_35-52-97_mcPak_VariousFrontStimulations_none_50000_Intensity_000	10	3	19.2738	2.95212	-14.2561
_none_	220620_KWC_35-52-97_mcPak_VariousFrontStimulations_none_50000_Intensity_000	10	4	25.544	3.79721	-12.4866
_none_	220620_KWC_35-52-97_mcPak_VariousFrontStimulations_none_50000_Intensity_000	10	5	31.8363	4.62991	-9.99468
_none_	220620_KWC_35-52-97_mcPak_VariousFrontStimulations_none_50000_Intensity_000	10	6	38.1059	3.96219	-7.33416
_none_	220620_KWC_35-52-97_mcPak_VariousFrontStimulations_none_50000_Intensity_000	10	7	44.3868	3.06252	-5.14524
_none_	220620_KWC_35-52-97_mcPak_VariousFrontStimulations_none_50000_Intensity_000	10	8	50.6399	2.21291	-3.4538
_none_	220620_KWC_35-52-97_mcPak_VariousFrontStimulations_none_50000_Intensity_000	10	9	56.9207	1.08688	-1.77209
_none_	220620_KWC_35-52-97_mcPak_VariousFrontStimulations_none_50000_Intensity_000	10	10	63.1884	0	0
_none_	220620_KWC_35-52-97_mcPak_VariousFrontStimulations_none_50000_Intensity_000	10	11	69.4565	-0.935568	1.66671
_none_	220620_KWC_35-52-97_mcPak_VariousFrontStimulations_none_50000_Intensity_000	10	12	75.7366	-1.78931	3.59894
_none_	220620_KWC_35-52-97_mcPak_VariousFrontStimulations_none_50000_Intensity_000	10	13	82.0046	-2.76285	5.20353
_none_	220620_KWC_35-52-97_mcPak_VariousFrontStimulations_none_50000_Intensity_000	10	14	88.2427	-3.76316	6.33507
_none_	220620_KWC_35-52-97_mcPak_VariousFrontStimulations_none_50000_Intensity_000	10	15	94.5208	-5.04136	7.25171
_none_	220620_KWC_35-52-97_mcPak_VariousFrontStimulations_none_50000_Intensity_000	10	16	100.808	-6.3325	8.19719
_none_	220620_KWC_35-52-97_mcPak_VariousFrontStimulations_none_50000_Intensity_000	10	17	107.072	-7.21917	8.65874
_none_	220620_KWC_35-52-97_mcPak_VariousFrontStimulations_none_50000_Intensity_000	10	18	113.37	-8.15026	8.56304
_none_	220620_KWC_35-52-97_mcPak_VariousFrontStimulations_none_50000_Intensity_000	10	19	119.628	-9.142	8.37078
_none_	220620_KWC_35-52-97_mcPak_VariousFrontStimulations_none_50000_Intensity_000	10	20	125.906	-10.1508	8.10846
_none_	220620_KWC_35-52-97_mcPak_VariousFrontStimulations_none_50000_Intensity_000	10	21	132.177	-11.1313	7.50526
_none_	220620_KWC_35-52-97_mcPak_VariousFrontStimulations_none_50000_Intensity_000	10	22	138.461	-11.9091	6.84408
_none_	220620_KWC_35-52-97_mcPak_VariousFrontStimulations_none_50000_Intensity_000	10	23	144.722	-12.8781	6.00685
_none_	220620_KWC_35-52-97_mcPak_VariousFrontStimulations_none_50000_Intensity_000	10	24	150.98	-13.4141	4.86143
_none_	220620_KWC_35-52-97_mcPak_VariousFrontStimulations_none_50000_Intensity_000	10	25	157.273	-15.2142	3.27324
_none_	220620_KWC_35-52-97_mcPak_VariousFrontStimulations_none_50000_Intensity_000	10	26	163.541	-17.2929	1.27909
_none_	220620_KWC_35-52-97_mcPak_VariousFrontStimulations_none_50000_Intensity_000	10	27	169.814	-18.8716	-0.431555
_none_	220620_KWC_35-52-97_mcPak_VariousFrontStimulations_none_50000_Intensity_000	10	28	176.109	-19.3146	-1.72239
_none_	220620_KWC_35-52-97_mcPak_VariousFrontStimulations_none_50000_Intensity_000	10	29	182.376	-20.0005	-2.55725
_none_	220620_KWC_35-52-97_mcPak_VariousFrontStimulations_none_50000_Intensity_000	10	30	188.631	-20.9386	-3.50192
_none_	220620_KWC_35-52-97_mcPak_VariousFrontStimulations_none_50000_Intensity_000	10	31	194.908	-21.7163	-4.50282
_none_	220620_KWC_35-52-97_mcPak_VariousFrontStimulations_none_50000_Intensity_000	10	32	201.165	-22.0139	-5.36092
_none_	220620_KWC_35-52-97_mcPak_VariousFrontStimulations_none_50000_Intensity_000	10	33	207.441	-22.0683	-6.15838
_none_	220620_KWC_35-52-97_mcPak_VariousFrontStimulations_none_50000_Intensity_000	10	34	213.712	-22.0692	-7.02884
_none_	220620_KWC_35-52-97_mcPak_VariousFrontStimulations_none_50000_Intensity_000	10	35	219.982	-21.6688	-7.95139
_none_	220620_KWC_35-52-97_mcPak_VariousFrontStimulations_none_50000_Intensity_000	10	36	226.261	-20.6597	-8.87097
_none_	220620_KWC_35-52-97_mcPak_VariousFrontStimulations_none_50000_Intensity_000	10	37	232.528	-19.622	-9.95453
_none_	220620_KWC_35-52-97_mcPak_VariousFrontStimulations_none_50000_Intensity_000	10	38	238.801	-19.1345	-10.4844
_none_	220620_KWC_35-52-97_mcPak_VariousFrontStimulations_none_50000_Intensity_000	10	39	245.077	-18.1448	-11.1908
_none_	220620_KWC_35-52-97_mcPak_VariousFrontStimulations_none_50000_Intensity_000	10	40	251.366	-17.0179	-12.3418
_none_	220620_KWC_35-52-97_mcPak_VariousFrontStimulations_none_50000_Intensity_000	10	41	257.613	-16.2286	-13.2735
_none_	220620_KWC_35-52-97_mcPak_VariousFrontStimulations_none_50000_Intensity_000	10	42	263.909	-15.0102	-15.1147
_none_	220620_KWC_35-52-97_mcPak_VariousFrontStimulations_none_50000_Intensity_000	10	43	270.155	-14.2604	-15.6343
_none_	220620_KWC_35-52-97_mcPak_VariousFrontStimulations_none_50000_Intensity_000	10	44	276.43	-13.4302	-16.4332
_none_	220620_KWC_35-52-97_mcPak_VariousFrontStimulations_none_50000_Intensity_000	10	45	282.697	-12.832	-17.364
_none_	220620_KWC_35-52-97_mcPak_VariousFrontStimulations_none_50000_Intensity_000	10	46	288.99	-12.4222	-18.7398
_none_	220620_KWC_35-52-97_mcPak_VariousFrontStimulations_none_50000_Intensity_000	10	47	295.232	-11.5776	-19.7021
_none_	220620_KWC_35-52-97_mcPak_VariousFrontStimulations_none_50000_Intensity_000	10	48	301.507	-10.8523	-20.6382
_none_	220620_KWC_35-52-97_mcPak_VariousFrontStimulations_none_50000_Intensity_000	10	49	307.781	-9.97559	-22.0194
_none_	220620_KWC_35-52-97_mcPak_VariousFrontStimulations_none_50000_Intensity_000	10	50	314.048	-8.67443	-23.0644
_none_	220620_KWC_35-52-97_mcPak_VariousFrontStimulations_none_50000_Intensity_000	10	51	320.325	-7.59936	-23.7602
_none_	220620_KWC_35-52-97_mcPak_VariousFrontStimulations_none_50000_Intensity_000	10	52	326.599	-7.12836	-24.0063
_none_	220620_KWC_35-52-97_mcPak_VariousFrontStimulations_none_50000_Intensity_000	10	53	332.882	-6.38035	-24.2285
_none_	220620_KWC_35-52-97_mcPak_VariousFrontStimulations_none_50000_Intensity_000	10	54	339.143	-5.79749	-24.1679
_none_	220620_KWC_35-52-97_mcPak_VariousFrontStimulations_none_50000_Intensity_000	10	55	345.415	-5.03595	-24.0651
_none_	220620_KWC_35-52-97_mcPak_VariousFrontStimulations_none_50000_Intensity_000	10	56	351.692	-3.80694	-24.2932
_none_	220620_KWC_35-52-97_mcPak_VariousFrontStimulations_none_50000_Intensity_000	10	57	357.969	-2.72983	-24.4301
_none_	220620_KWC_35-52-97_mcPak_VariousFrontStimulations_none_50000_Intensity_000	10	58	364.266	-1.24059	-24.8671
_none_	220620_KWC_35-52-97_mcPak_VariousFrontStimulations_none_50000_Intensity_000	10	59	370.529	0.347279	-25.4853
_none_	220620_KWC_35-52-97_mcPak_VariousFrontStimulations_none_50000_Intensity_001	11	0	0.532958	-6.11898e-15	-33.3102
_none_	220620_KWC_35-52-97_mcPak_VariousFrontStimulations_none_50000_Intensity_001	11	1	6.72003	-1.57667	-30.2474
_none_	220620_KWC_35-52-97_mcPak_VariousFrontStimulations_none_50000_Intensity_001	11	2	13.0008	-3.80763	-25.9257
_none_	220620_KWC_35-52-97_mcPak_VariousFrontStimulations_none_50000_Intensity_001	11	3	19.266	-4.81235	-23.0445
_none_	220620_KWC_35-52-97_mcPak_VariousFrontStimulations_none_50000_Intensity_001	11	4	25.5312	-5.07852	-19.5332
_none_	220620_KWC_35-52-97_mcPak_VariousFrontStimulations_none_50000_Intensity_001	11	5	31.7964	-4.70428	-15.7036
_none_	220620_KWC_35-52-97_mcPak_VariousFrontStimulations_none_50000_Intensity_001	11	6	38.0772	-3.05206	-11.4992
_none_	220620_KWC_35-52-97_mcPak_VariousFrontStimulations_none_50000_Intensity_001	11	7	44.358	-1.28722	-8.46952
_none_	220620_KWC_35-52-97_mcPak_VariousFrontStimulations_none_50000_Intensity_001	11	8	50.6389	-0.124502	-6.3171
_none_	220620_KWC_35-52-97_mcPak_VariousFrontStimulations_none_50000_Intensity_001	11	9	56.9197	-0.484654	-3.15742
_none_	220620_KWC_35-52-97_mcPak_VariousFrontStimulations_none_50000_Intensity_001	11	10	63.2161	0	0
_none_	220620_KWC_35-52-97_mcPak_VariousFrontStimulations_none_50000_Intensity_001	11	11	69.4813	-0.0773547	3.34003
_none_	220620_KWC_35-52-97_mcPak_VariousFrontStimulations_none_50000_Intensity_001	11	12	75.7621	0.944534	6.74459
_none_	220620_KWC_35-52-97_mcPak_VariousFrontStimulations_none_50000_Intensity_001	11	13	82.0429	0.320127	9.35385
_none_	220620_KWC_35-52-97_mcPak_VariousFrontStimulations_none_50000_Intensity_001	11	14	88.3238	0.390325	12.6289
_none_	220620_KWC_35-52-97_mcPak_VariousFrontStimulations_none_50000_Intensity_001	11	15	94.6046	1.20397	16.7758
_none_	220620_KWC_35-52-97_mcPak_VariousFrontStimulations_none_50000_Intensity_001	11	16	100.885	3.16415	19.283
_none_	220620_KWC_35-52-97_mcPak_VariousFrontStimulations_none_50000_Intensity_001	11	17	107.213	4.2742	22.3247
_none_	220620_KWC_35-52-97_mcPak_VariousFrontStimulations_none_50000_Intensity_001	11	18	113.431	6.98453	26.2173
_none_	220620_KWC_35-52-97_mcPak_VariousFrontStimulations_none_50000_Intensity_001	11	19	119.728	10.094	28.5027
_none_	220620_KWC_35-52-97_mcPak_VariousFrontStimulations_none_50000_Intensity_001	11	20	126.009	12.5367	30.3363
_none_	220620_KWC_35-52-97_mcPak_VariousFrontStimulations_none_50000_Intensity_001	11	21	132.274	15.7533	31.7883
_none_	220620_KWC_35-52-97_mcPak_VariousFrontStimulations_none_50000_Intensity_001	11	22	138.555	17.6359	34.7498
_none_	220620_KWC_35-52-97_mcPak_VariousFrontStimulations_none_50000_Intensity_001	11	23	144.835	19.5549	37.5544
_none_	220620_KWC_35-52-97_mcPak_VariousFrontStimulations_none_50000_Intensity_001	11	24	151.116	21.4963	40.0495
_none_	220620_KWC_35-52-97_mcPak_VariousFrontStimulations_none_50000_Intensity_001	11	25	157.397	23.8784	42.0779
_none_	220620_KWC_35-52-97_mcPak_VariousFrontStimulations_none_50000_Intensity_001	11	26	163.694	26.6536	44.5797
_none_	220620_KWC_35-52-97_mcPak_VariousFrontStimulations_none_50000_Intensity_001	11	27	169.959	29.4009	45.7112
_none_	220620_KWC_35-52-97_mcPak_VariousFrontStimulations_none_50000_Intensity_001	11	28	176.255	31.0822	46.4599
_none_	220620_KWC_35-52-97_mcPak_VariousFrontStimulations_none_50000_Intensity_001	11	29	182.52	33.1751	49.3328
_none_	220620_KWC_35-52-97_mcPak_VariousFrontStimulations_none_50000_Intensity_001	11	30	188.801	35.0744	52.8089
_none_	220620_KWC_35-52-97_mcPak_VariousFrontStimulations_none_50000_Intensity_001	11	31	195.082	37.02	56.129
_none_	220620_KWC_35-52-97_mcPak_VariousFrontStimulations_none_50000_Intensity_001	11	32	201.363	40.0229	59.3382
_none_	220620_KWC_35-52-97_mcPak_VariousFrontStimulations_none_50000_Intensity_001	11	33	207.628	41.9134	61.1645
_none_	220620_KWC_35-52-97_mcPak_VariousFrontStimulations_none_50000_Intensity_001	11	34	213.909	43.2612	64.9148
_none_	220620_KWC_35-52-97_mcPak_VariousFrontStimulations_none_50000_Intensity_001	11	35	220.221	45.3097	67.9238
_none_	220620_KWC_35-52-97_mcPak_VariousFrontStimulations_none_50000_Intensity_001	11	36	226.47	47.7715	71.3079
_none_	220620_KWC_35-52-97_mcPak_VariousFrontStimulations_none_50000_Intensity_001	11	37	232.751	48.4924	71.4334
_none_	220620_KWC_35-52-97_mcPak_VariousFrontStimulations_none_50000_Intensity_001	11	38	239.032	51.4044	77.4384
_none_	220620_KWC_35-52-97_mcPak_VariousFrontStimulations_none_50000_Intensity_001	11	39	245.302	54.0136	80.5663
_none_	220620_KWC_35-52-97_mcPak_VariousFrontStimulations_none_50000_Intensity_001	11	40	251.582	55.2278	83.6692
_none_	220620_KWC_35-52-97_mcPak_VariousFrontStimulations_none_50000_Intensity_001	11	41	257.863	57.1597	86.0628
_none_	220620_KWC_35-52-97_mcPak_VariousFrontStimulations_none_50000_Intensity_001	11	42	264.144	59.7944	89.0426
_none_	220620_KWC_35-52-97_mcPak_VariousFrontStimulations_none_50000_Intensity_001	11	43	270.425	63.1385	90.9101
_none_	220620_KWC_35-52-97_mcPak_VariousFrontStimulations_none_50000_Intensity_001	11	44	276.721	67.3473	92.1037
_none_	220620_KWC_35-52-97_mcPak_VariousFrontStimulations_none_50000_Intensity_001	11	45	282.987	69.3139	91.5651
_none_	220620_KWC_35-52-97_mcPak_VariousFrontStimulations_none_50000_Intensity_001	11	46	289.267	72.9968	90.3812
_none_	220620_KWC_35-52-97_mcPak_VariousFrontStimulations_none_50000_Intensity_001	11	47	295.548	75.4841	90.4399
_none_	220620_KWC_35-52-97_mcPak_VariousFrontStimulations_none_50000_Intensity_001	11	48	301.829	77.8339	91.2383
_none_	220620_KWC_35-52-97_mcPak_VariousFrontStimulations_none_50000_Intensity_001	11	49	308.094	80.6321	91.8825
_none_	220620_KWC_35-52-97_mcPak_VariousFrontStimulations_none_50000_Intensity_001	11	50	314.375	83.0891	93.1948
_none_	220620_KWC_35-52-97_mcPak_VariousFrontStimulations_none_50000_Intensity_001	11	51	320.656	86.5346	94.8617
_none_	220620_KWC_35-52-97_mcPak_VariousFrontStimulations_none_50000_Intensity_001	11	52	326.937	89.2975	96.5176
_none_	220620_KWC_35-52-97_mcPak_VariousFrontStimulations_none_50000_Intensity_001	11	53	333.217	92.0446	98.6143
_none_	220620_KWC_35-52-97_mcPak_VariousFrontStimulations_none_50000_Intensity_001	11	54	339.498	95.3392	102.015
_none_	220620_KWC_35-52-97_mcPak_VariousFrontStimulations_none_50000_Intensity_001	11	55	345.779	97.9201	105.703
_none_	220620_KWC_35-52-97_mcPak_VariousFrontStimulations_none_50000_Intensity_001	11	56	352.06	96.5507	109.381
_none_	220620_KWC_35-52-97_mcPak_VariousFrontStimulations_none_50000_Intensity_001	11	57	358.341	94.6027	112.244
_none_	220620_KWC_35-52-97_mcPak_VariousFrontStimulations_none_50000_Intensity_001	11	58	364.622	93.2512	114.787
_none_	220620_KWC_35-52-97_mcPak_VariousFrontStimulations_none_50000_Intensity_001	11	59	370.887	91.5055	118.506
_none_	220620_KWC_35-52-97_mcPak_VariousFrontStimulations_none_50000_Intensity_002	12	0	0.531214	-5.27808e-15	-28.7325
_none_	220620_KWC_35-52-97_mcPak_VariousFrontStimulations_none_50000_Intensity_002	12	1	6.73391	0.362112	-26.3538
_none_	220620_KWC_35-52-97_mcPak_VariousFrontStimulations_none_50000_Intensity_002	12	2	13.0147	-0.761416	-24.2942
_none_	220620_KWC_35-52-97_mcPak_VariousFrontStimulations_none_50000_Intensity_002	12	3	19.2799	-0.289533	-21.4567
_none_	220620_KWC_35-52-97_mcPak_VariousFrontStimulations_none_50000_Intensity_002	12	4	25.5607	0.0538554	-17.6075
_none_	220620_KWC_35-52-97_mcPak_VariousFrontStimulations_none_50000_Intensity_002	12	5	31.8425	-0.541268	-14.1049
_none_	220620_KWC_35-52-97_mcPak_VariousFrontStimulations_none_50000_Intensity_002	12	6	38.1077	-1.13102	-11.7185
_none_	220620_KWC_35-52-97_mcPak_VariousFrontStimulations_none_50000_Intensity_002	12	7	44.3729	-1.0958	-8.74272
_none_	220620_KWC_35-52-97_mcPak_VariousFrontStimulations_none_50000_Intensity_002	12	8	50.6537	-1.24334	-6.10251
_none_	220620_KWC_35-52-97_mcPak_VariousFrontStimulations_none_50000_Intensity_002	12	9	56.9189	-0.851293	-2.86988
_none_	220620_KWC_35-52-97_mcPak_VariousFrontStimulations_none_50000_Intensity_002	12	10	63.2153	0	0
_none_	220620_KWC_35-52-97_mcPak_VariousFrontStimulations_none_50000_Intensity_002	12	11	69.4961	0.652578	2.61334
_none_	220620_KWC_35-52-97_mcPak_VariousFrontStimulations_none_50000_Intensity_002	12	12	75.7613	1.83806	5.99617
_none_	220620_KWC_35-52-97_mcPak_VariousFrontStimulations_none_50000_Intensity_002	12	13	82.0421	2.76245	8.67962
_none_	220620_KWC_35-52-97_mcPak_VariousFrontStimulations_none_50000_Intensity_002	12	14	88.3229	4.47773	11.2065
_none_	220620_KWC_35-52-97_mcPak_VariousFrontStimulations_none_50000_Intensity_002	12	15	94.6038	5.709	13.8242
_none_	220620_KWC_35-52-97_mcPak_VariousFrontStimulations_none_50000_Intensity_002	12	16	100.885	7.52107	16.9742
_none_	220620_KWC_35-52-97_mcPak_VariousFrontStimulations_none_50000_Intensity_002	12	17	107.165	7.78269	20.5956
_none_	220620_KWC_35-52-97_mcPak_VariousFrontStimulations_none_50000_Intensity_002	12	18	113.446	9.18479	23.1756
_none_	220620_KWC_35-52-97_mcPak_VariousFrontStimulations_none_50000_Intensity_002	12	19	119.727	10.3985	25.0596
_none_	220620_KWC_35-52-97_mcPak_VariousFrontStimulations_none_50000_Intensity_002	12	20	126.008	12.8096	27.5246
_none_	220620_KWC_35-52-97_mcPak_VariousFrontStimulations_none_50000_Intensity_002	12	21	132.273	15.0972	30.0748
_none_	220620_KWC_35-52-97_mcPak_VariousFrontStimulations_none_50000_Intensity_002	12	22	138.554	16.5665	33.8693
_none_	220620_KWC_35-52-97_mcPak_VariousFrontStimulations_none_50000_Intensity_002	12	23	144.835	18.2705	35.7068
_none_	220620_KWC_35-52-97_mcPak_VariousFrontStimulations_none_50000_Intensity_002	12	24	151.115	20.082	37.5381
_none_	220620_KWC_35-52-97_mcPak_VariousFrontStimulations_none_50000_Intensity_002	12	25	157.396	24.9945	41.6019
_none_	220620_KWC_35-52-97_mcPak_VariousFrontStimulations_none_50000_Intensity_002	12	26	163.677	27.0675	43.9113
_none_	220620_KWC_35-52-97_mcPak_VariousFrontStimulations_none_50000_Intensity_002	12	27	169.989	31.1275	44.1344
_none_	220620_KWC_35-52-97_mcPak_VariousFrontStimulations_none_50000_Intensity_002	12	28	176.239	33.5724	47.0644
_none_	220620_KWC_35-52-97_mcPak_VariousFrontStimulations_none_50000_Intensity_002	12	29	182.52	36.3592	48.2842
_none_	220620_KWC_35-52-97_mcPak_VariousFrontStimulations_none_50000_Intensity_002	12	30	188.8	39.0178	50.326
_none_	220620_KWC_35-52-97_mcPak_VariousFrontStimulations_none_50000_Intensity_002	12	31	195.081	41.6133	52.2728
_none_	220620_KWC_35-52-97_mcPak_VariousFrontStimulations_none_50000_Intensity_002	12	32	201.362	44.4414	54.941
_none_	220620_KWC_35-52-97_mcPak_VariousFrontStimulations_none_50000_Intensity_002	12	33	207.658	47.2336	56.5846
_none_	220620_KWC_35-52-97_mcPak_VariousFrontStimulations_none_50000_Intensity_002	12	34	213.908	49.8664	57.2887
_none_	220620_KWC_35-52-97_mcPak_VariousFrontStimulations_none_50000_Intensity_002	12	35	220.204	52.5906	58.1606
_none_	220620_KWC_35-52-97_mcPak_VariousFrontStimulations_none_50000_Intensity_002	12	36	226.47	56.5733	57.4506
_none_	220620_KWC_35-52-97_mcPak_VariousFrontStimulations_none_50000_Intensity_002	12	37	232.75	58.756	57.0755
_none_	220620_KWC_35-52-97_mcPak_VariousFrontStimulations_none_50000_Intensity_002	12	38	239.031	60.7597	57.6739
_none_	220620_KWC_35-52-97_mcPak_VariousFrontStimulations_none_50000_Intensity_002	12	39	245.312	64.682	57.1441
_none_	220620_KWC_35-52-97_mcPak_VariousFrontStimulations_none_50000_Intensity_002	12	40	251.624	67.846	56.2966
_none_	220620_KWC_35-52-97_mcPak_VariousFrontStimulations_none_50000_Intensity_002	12	41	257.858	69.8381	54.7605
_none_	220620_KWC_35-52-97_mcPak_VariousFrontStimulations_none_50000_Intensity_002	12	42	264.139	72.9236	53.5807
_none_	220620_KWC_35-52-97_mcPak_VariousFrontStimulations_none_50000_Intensity_002	12	43	270.409	76.7325	52.8546
_none_	220620_KWC_35-52-97_mcPak_VariousFrontStimulations_none_50000_Intensity_002	12	44	276.674	77.2827	52.8494
_none_	220620_KWC_35-52-97_mcPak_VariousFrontStimulations_none_50000_Intensity_002	12	45	283.002	78.4061	50.8531
_none_	220620_KWC_35-52-97_mcPak_VariousFrontStimulations_none_50000_Intensity_002	12	46	289.235	80.2456	44.9622
_none_	220620_KWC_35-52-97_mcPak_VariousFrontStimulations_none_50000_Intensity_002	12	47	295.516	81.8045	41.7935
_none_	220620_KWC_35-52-97_mcPak_VariousFrontStimulations_none_50000_Intensity_002	12	48	301.797	81.6065	37.9826
_none_	220620_KWC_35-52-97_mcPak_VariousFrontStimulations_none_50000_Intensity_002	12	49	308.078	81.1823	35.0345
_none_	220620_KWC_35-52-97_mcPak_VariousFrontStimulations_none_50000_Intensity_002	12	50	314.359	81.6677	32.6448
_none_	220620_KWC_35-52-97_mcPak_VariousFrontStimulations_none_50000_Intensity_002	12	51	320.64	82.4715	30.7838
_none_	220620_KWC_35-52-97_mcPak_VariousFrontStimulations_none_50000_Intensity_002	12	52	326.967	83.2096	28.521
_none_	220620_KWC_35-52-97_mcPak_VariousFrontStimulations_none_50000_Intensity_002	12	53	333.201	83.8129	25.6857
_none_	220620_KWC_35-52-97_mcPak_VariousFrontStimulations_none_50000_Intensity_002	12	54	339.498	84.9102	22.4781
_none_	220620_KWC_35-52-97_mcPak_VariousFrontStimulations_none_50000_Intensity_002	12	55	345.763	87.4097	20.2157
_none_	220620_KWC_35-52-97_mcPak_VariousFrontStimulations_none_50000_Intensity_002	12	56	352.028	89.3035	17.2438
_none_	220620_KWC_35-52-97_mcPak_VariousFrontStimulations_none_50000_Intensity_002	12	57	358.309	90.8348	15.2893
_none_	220620_KWC_35-52-97_mcPak_VariousFrontStimulations_none_50000_Intensity_002	12	58	364.576	92.2113	13.2303
_none_	220620_KWC_35-52-97_mcPak_VariousFrontStimulations_none_50000_Intensity_002	12	59	370.857	93.5929	11.7847
_none_	220620_KWC_35-52-97_mcPak_VariousFrontStimulations_none_50000_Intensity_003	13	0	0.531212	1.8692e-15	-30.5263
_none_	220620_KWC_35-52-97_mcPak_VariousFrontStimulations_none_50000_Intensity_003	13	1	6.74953	0.471194	-27.3957
_none_	220620_KWC_35-52-97_mcPak_VariousFrontStimulations_none_50000_Intensity_003	13	2	13.0147	-0.190557	-24.4485
_none_	220620_KWC_35-52-97_mcPak_VariousFrontStimulations_none_50000_Intensity_003	13	3	19.3112	-0.598992	-21.4761
_none_	220620_KWC_35-52-97_mcPak_VariousFrontStimulations_none_50000_Intensity_003	13	4	25.5764	-1.09111	-18.4481
_none_	220620_KWC_35-52-97_mcPak_VariousFrontStimulations_none_50000_Intensity_003	13	5	31.8572	-1.63836	-15.7241
_none_	220620_KWC_35-52-97_mcPak_VariousFrontStimulations_none_50000_Intensity_003	13	6	38.1536	-2.03627	-12.7862
_none_	220620_KWC_35-52-97_mcPak_VariousFrontStimulations_none_50000_Intensity_003	13	7	44.4188	-1.7924	-9.72786
_none_	220620_KWC_35-52-97_mcPak_VariousFrontStimulations_none_50000_Intensity_003	13	8	50.684	-0.948559	-6.91558
_none_	220620_KWC_35-52-97_mcPak_VariousFrontStimulations_none_50000_Intensity_003	13	9	56.9492	-0.175373	-3.60579
_none_	220620_KWC_35-52-97_mcPak_VariousFrontStimulations_none_50000_Intensity_003	13	10	63.23	0	0
_none_	220620_KWC_35-52-97_mcPak_VariousFrontStimulations_none_50000_Intensity_003	13	11	69.4952	0.192051	2.50606
_none_	220620_KWC_35-52-97_mcPak_VariousFrontStimulations_none_50000_Intensity_003	13	12	75.7604	0.0881633	5.34516
_none_	220620_KWC_35-52-97_mcPak_VariousFrontStimulations_none_50000_Intensity_003	13	13	82.0412	0.25254	8.41693
_none_	220620_KWC_35-52-97_mcPak_VariousFrontStimulations_none_50000_Intensity_003	13	14	88.3064	-0.0656385	11.6256
_none_	220620_KWC_35-52-97_mcPak_VariousFrontStimulations_none_50000_Intensity_003	13	15	94.5872	-0.320615	13.8386
_none_	220620_KWC_35-52-97_mcPak_VariousFrontStimulations_none_50000_Intensity_003	13	16	100.868	1.41758	18.4521
_none_	220620_KWC_35-52-97_mcPak_VariousFrontStimulations_none_50000_Intensity_003	13	17	107.164	-0.28215	21.1898
_none_	220620_KWC_35-52-97_mcPak_VariousFrontStimulations_none_50000_Intensity_003	13	18	113.414	-2.76498	23.0824
_none_	220620_KWC_35-52-97_mcPak_VariousFrontStimulations_none_50000_Intensity_003	13	19	119.695	-2.75432	24.9096
_none_	220620_KWC_35-52-97_mcPak_VariousFrontStimulations_none_50000_Intensity_003	13	20	125.976	-3.53715	27.788
_none_	220620_KWC_35-52-97_mcPak_VariousFrontStimulations_none_50000_Intensity_003	13	21	132.256	-1.59187	31.818
_none_	220620_KWC_35-52-97_mcPak_VariousFrontStimulations_none_50000_Intensity_003	13	22	138.537	1.1998	34.12
_none_	220620_KWC_35-52-97_mcPak_VariousFrontStimulations_none_50000_Intensity_003	13	23	144.818	3.94524	35.8134
_none_	220620_KWC_35-52-97_mcPak_VariousFrontStimulations_none_50000_Intensity_003	13	24	151.13	7.31261	36.6092
_none_	220620_KWC_35-52-97_mcPak_VariousFrontStimulations_none_50000_Intensity_003	13	25	157.38	8.94557	37.3395
_none_	220620_KWC_35-52-97_mcPak_VariousFrontStimulations_none_50000_Intensity_003	13	26	163.661	11.1663	38.3769
_none_	220620_KWC_35-52-97_mcPak_VariousFrontStimulations_none_50000_Intensity_003	13	27	169.941	14.4274	39.1693
_none_	220620_KWC_35-52-97_mcPak_VariousFrontStimulations_none_50000_Intensity_003	13	28	176.207	16.4508	40.6916
_none_	220620_KWC_35-52-97_mcPak_VariousFrontStimulations_none_50000_Intensity_003	13	29	182.487	19.098	41.8707
_none_	220620_KWC_35-52-97_mcPak_VariousFrontStimulations_none_50000_Intensity_003	13	30	188.768	20.938	41.0868
_none_	220620_KWC_35-52-97_mcPak_VariousFrontStimulations_none_50000_Intensity_003	13	31	195.033	24.9037	39.6468
_none_	220620_KWC_35-52-97_mcPak_VariousFrontStimulations_none_50000_Intensity_003	13	32	201.314	27.637	38.5961
_none_	220620_KWC_35-52-97_mcPak_VariousFrontStimulations_none_50000_Intensity_003	13	33	207.595	29.571	37.58
_none_	220620_KWC_35-52-97_mcPak_VariousFrontStimulations_none_50000_Intensity_003	13	34	213.876	31.807	35.8121
_none_	220620_KWC_35-52-97_mcPak_VariousFrontStimulations_none_50000_Intensity_003	13	35	220.172	34.4262	34.6222
_none_	220620_KWC_35-52-97_mcPak_VariousFrontStimulations_none_50000_Intensity_003	13	36	226.437	36.5829	33.9408
_none_	220620_KWC_35-52-97_mcPak_VariousFrontStimulations_none_50000_Intensity_003	13	37	232.735	40.3424	32.5016
_none_	220620_KWC_35-52-97_mcPak_VariousFrontStimulations_none_50000_Intensity_003	13	38	239.001	43.0747	31.8914
_none_	220620_KWC_35-52-97_mcPak_VariousFrontStimulations_none_50000_Intensity_003	13	39	245.281	46.1043	30.9341
_none_	220620_KWC_35-52-97_mcPak_VariousFrontStimulations_none_50000_Intensity_003	13	40	251.547	48.3549	28.9474
_none_	220620_KWC_35-52-97_mcPak_VariousFrontStimulations_none_50000_Intensity_003	13	41	257.827	49.4568	26.5057
_none_	220620_KWC_35-52-97_mcPak_VariousFrontStimulations_none_50000_Intensity_003	13	42	264.093	51.2025	24.8811
_none_	220620_KWC_35-52-97_mcPak_VariousFrontStimulations_none_50000_Intensity_003	13	43	270.373	51.5731	22.1466
_none_	220620_KWC_35-52-97_mcPak_VariousFrontStimulations_none_50000_Intensity_003	13	44	276.654	49.504	17.2871
_none_	220620_KWC_35-52-97_mcPak_VariousFrontStimulations_none_50000_Intensity_003	13	45	282.935	48.9472	14.4465
_none_	220620_KWC_35-52-97_mcPak_VariousFrontStimulations_none_50000_Intensity_003	13	46	289.216	49.2954	11.795
_none_	220620_KWC_35-52-97_mcPak_VariousFrontStimulations_none_50000_Intensity_003	13	47	295.497	48.5133	9.57863
_none_	220620_KWC_35-52-97_mcPak_VariousFrontStimulations_none_50000_Intensity_003	13	48	301.778	48.452	6.90079
_none_	220620_KWC_35-52-97_mcPak_VariousFrontStimulations_none_50000_Intensity_003	13	49	308.074	49.1722	4.93997
_none_	220620_KWC_35-52-97_mcPak_VariousFrontStimulations_none_50000_Intensity_003	13	50	314.339	49.8124	2.28195
_none_	220620_KWC_35-52-97_mcPak_VariousFrontStimulations_none_50000_Intensity_003	13	51	320.62	51.0025	-0.7621
_none_	220620_KWC_35-52-97_mcPak_VariousFrontStimulations_none_50000_Intensity_003	13	52	326.901	52.034	-3.21077
_none_	220620_KWC_35-52-97_mcPak_VariousFrontStimulations_none_50000_Intensity_003	13	53	333.182	53.4761	-6.0735
_none_	220620_KWC_35-52-97_mcPak_VariousFrontStimulations_none_50000_Intensity_003	13	54	339.447	54.571	-8.58696
_none_	220620_KWC_35-52-97_mcPak_VariousFrontStimulations_none_50000_Intensity_003	13	55	345.728	55.8546	-11.643
_none_	220620_KWC_35-52-97_mcPak_VariousFrontStimulations_none_50000_Intensity_003	13	56	352.021	56.4054	-14.3312
_none_	220620_KWC_35-52-97_mcPak_VariousFrontStimulations_none_50000_Intensity_003	13	57	358.275	57.0448	-17.0533
_none_	220620_KWC_35-52-97_mcPak_VariousFrontStimulations_none_50000_Intensity_003	13	58	364.556	58.2097	-19.0553
_none_	220620_KWC_35-52-97_mcPak_VariousFrontStimulations_none_50000_Intensity_003	13	59	370.837	60.0474	-21.7509
_none_	220620_KWC_35-52-97_mcPak_VariousFrontStimulations_none_50000_Intensity_004	14	0	0.526334	1.81302e-15	-29.6089
_none_	220620_KWC_35-52-97_mcPak_VariousFrontStimulations_none_50000_Intensity_004	14	1	6.74623	-1.49733	-26.4957
_none_	220620_KWC_35-52-97_mcPak_VariousFrontStimulations_none_50000_Intensity_004	14	2	13.0162	-1.69752	-22.7511
_none_	220620_KWC_35-52-97_mcPak_VariousFrontStimulations_none_50000_Intensity_004	14	3	19.2865	-2.33828	-19.0786
_none_	220620_KWC_35-52-97_mcPak_VariousFrontStimulations_none_50000_Intensity_004	14	4	25.5513	-2.67049	-16.074
_none_	220620_KWC_35-52-97_mcPak_VariousFrontStimulations_none_50000_Intensity_004	14	5	31.8082	-3.7703	-12.9142
_none_	220620_KWC_35-52-97_mcPak_VariousFrontStimulations_none_50000_Intensity_004	14	6	38.0585	-3.4582	-10.6347
_none_	220620_KWC_35-52-97_mcPak_VariousFrontStimulations_none_50000_Intensity_004	14	7	44.327	-2.94774	-7.74323
_none_	220620_KWC_35-52-97_mcPak_VariousFrontStimulations_none_50000_Intensity_004	14	8	50.5766	-2.36124	-4.61873
_none_	220620_KWC_35-52-97_mcPak_VariousFrontStimulations_none_50000_Intensity_004	14	9	56.8606	-0.922557	-2.61453
_none_	220620_KWC_35-52-97_mcPak_VariousFrontStimulations_none_50000_Intensity_004	14	10	63.1414	0	0
_none_	220620_KWC_35-52-97_mcPak_VariousFrontStimulations_none_50000_Intensity_004	14	11	69.3779	1.48747	3.35701
_none_	220620_KWC_35-52-97_mcPak_VariousFrontStimulations_none_50000_Intensity_004	14	12	75.6786	3.05457	6.52414
_none_	220620_KWC_35-52-97_mcPak_VariousFrontStimulations_none_50000_Intensity_004	14	13	81.9481	4.15507	8.92787
_none_	220620_KWC_35-52-97_mcPak_VariousFrontStimulations_none_50000_Intensity_004	14	14	88.215	4.75468	10.6223
_none_	220620_KWC_35-52-97_mcPak_VariousFrontStimulations_none_50000_Intensity_004	14	15	94.4798	4.80767	13.9264
_none_	220620_KWC_35-52-97_mcPak_VariousFrontStimulations_none_50000_Intensity_004	14	16	100.798	5.28015	17.476
_none_	220620_KWC_35-52-97_mcPak_VariousFrontStimulations_none_50000_Intensity_004	14	17	107.028	4.77439	20.7312
_none_	220620_KWC_35-52-97_mcPak_VariousFrontStimulations_none_50000_Intensity_004	14	18	113.3	2.95747	24.5034
_none_	220620_KWC_35-52-97_mcPak_VariousFrontStimulations_none_50000_Intensity_004	14	19	119.567	1.18964	27.5358
_none_	220620_KWC_35-52-97_mcPak_VariousFrontStimulations_none_50000_Intensity_004	14	20	125.847	-0.175863	30.0207
_none_	220620_KWC_35-52-97_mcPak_VariousFrontStimulations_none_50000_Intensity_004	14	21	132.117	-2.10206	33.7144
_none_	220620_KWC_35-52-97_mcPak_VariousFrontStimulations_none_50000_Intensity_004	14	22	138.388	-3.93667	37.5087
_none_	220620_KWC_35-52-97_mcPak_VariousFrontStimulations_none_50000_Intensity_004	14	23	144.653	-6.07044	39.505
_none_	220620_KWC_35-52-97_mcPak_VariousFrontStimulations_none_50000_Intensity_004	14	24	150.92	-8.70833	40.6716
_none_	220620_KWC_35-52-97_mcPak_VariousFrontStimulations_none_50000_Intensity_004	14	25	157.2	-11.643	43.0682
_none_	220620_KWC_35-52-97_mcPak_VariousFrontStimulations_none_50000_Intensity_004	14	26	163.461	-14.1691	45.4298
_none_	220620_KWC_35-52-97_mcPak_VariousFrontStimulations_none_50000_Intensity_004	14	27	169.722	-17.1205	46.4901
_none_	220620_KWC_35-52-97_mcPak_VariousFrontStimulations_none_50000_Intensity_004	14	28	176.002	-20.0202	47.8366
_none_	220620_KWC_35-52-97_mcPak_VariousFrontStimulations_none_50000_Intensity_004	14	29	182.273	-23.4263	49.9733
_none_	220620_KWC_35-52-97_mcPak_VariousFrontStimulations_none_50000_Intensity_004	14	30	188.538	-25.9213	52.1604
_none_	220620_KWC_35-52-97_mcPak_VariousFrontStimulations_none_50000_Intensity_004	14	31	194.82	-27.9721	53.9966
_none_	220620_KWC_35-52-97_mcPak_VariousFrontStimulations_none_50000_Intensity_004	14	32	201.058	-30.4432	56.7646
_none_	220620_KWC_35-52-97_mcPak_VariousFrontStimulations_none_50000_Intensity_004	14	33	207.324	-34.215	59.1429
_none_	220620_KWC_35-52-97_mcPak_VariousFrontStimulations_none_50000_Intensity_004	14	34	213.577	-36.7492	60.5194
_none_	220620_KWC_35-52-97_mcPak_VariousFrontStimulations_none_50000_Intensity_004	14	35	219.855	-38.9056	61.6731
_none_	220620_KWC_35-52-97_mcPak_VariousFrontStimulations_none_50000_Intensity_004	14	36	226.121	-41.4932	63.5686
_none_	220620_KWC_35-52-97_mcPak_VariousFrontStimulations_none_50000_Intensity_004	14	37	232.41	-44.014	64.7021
_none_	220620_KWC_35-52-97_mcPak_VariousFrontStimulations_none_50000_Intensity_004	14	38	238.689	-47.2124	65.2565
_none_	220620_KWC_35-52-97_mcPak_VariousFrontStimulations_none_50000_Intensity_004	14	39	244.94	-50.0372	65.1862
_none_	220620_KWC_35-52-97_mcPak_VariousFrontStimulations_none_50000_Intensity_004	14	40	251.212	-53.03	65.235
_none_	220620_KWC_35-52-97_mcPak_VariousFrontStimulations_none_50000_Intensity_004	14	41	257.492	-56.0858	65.5322
_none_	220620_KWC_35-52-97_mcPak_VariousFrontStimulations_none_50000_Intensity_004	14	42	263.778	-59.9499	65.7074
_none_	220620_KWC_35-52-97_mcPak_VariousFrontStimulations_none_50000_Intensity_004	14	43	270.026	-63.7023	65.6187
_none_	220620_KWC_35-52-97_mcPak_VariousFrontStimulations_none_50000_Intensity_004	14	44	276.307	-66.143	65.838
_none_	220620_KWC_35-52-97_mcPak_VariousFrontStimulations_none_50000_Intensity_004	14	45	282.571	-68.7589	67.2033
_none_	220620_KWC_35-52-97_mcPak_VariousFrontStimulations_none_50000_Intensity_004	14	46	288.852	-71.9884	69.5721
_none_	220620_KWC_35-52-97_mcPak_VariousFrontStimulations_none_50000_Intensity_004	14	47	295.11	-75.3965	69.7775
_none_	220620_KWC_35-52-97_mcPak_VariousFrontStimulations_none_50000_Intensity_004	14	48	301.391	-78.4833	70.068
_none_	220620_KWC_35-52-97_mcPak_VariousFrontStimulations_none_50000_Intensity_004	14	49	307.668	-82.1452	70.07
_none_	220620_KWC_35-52-97_mcPak_VariousFrontStimulations_none_50000_Intensity_004	14	50	313.943	-85.5183	70.865
_none_	220620_KWC_35-52-97_mcPak_VariousFrontStimulations_none_50000_Intensity_004	14	51	320.194	-88.4348	70.9658
_none_	220620_KWC_35-52-97_mcPak_VariousFrontStimulations_none_50000_Intensity_004	14	52	326.461	-92.4622	70.8471
_none_	220620_KWC_35-52-97_mcPak_VariousFrontStimulations_none_50000_Intensity_004	14	53	332.714	-95.4362	70.8838
_none_	220620_KWC_35-52-97_mcPak_VariousFrontStimulations_none_50000_Intensity_004	14	54	338.972	-98.7762	71.7054
_none_	220620_KWC_35-52-97_mcPak_VariousFrontStimulations_none_50000_Intensity_004	14	55	345.245	-102.192	71.7506
_none_	220620_KWC_35-52-97_mcPak_VariousFrontStimulations_none_50000_Intensity_004	14	56	351.527	-105.404	72.729
_none_	220620_KWC_35-52-97_mcPak_VariousFrontStimulations_none_50000_Intensity_004	14	57	357.79	-107.893	73.4165
_none_	220620_KWC_35-52-97_mcPak_VariousFrontStimulations_none_50000_Intensity_004	14	58	364.062	-111.075	74.12
_none_	220620_KWC_35-52-97_mcPak_VariousFrontStimulations_none_50000_Intensity_004	14	59	370.329	-114.788	75.033
_none_	220620_KWC_35-52-97_mcPak_VariousFrontStimulations_none_50000_Intensity_005	15	0	0.582893	-1.19522e-14	-31.2185
_none_	220620_KWC_35-52-97_mcPak_VariousFrontStimulations_none_50000_Intensity_005	15	1	6.79484	1.10563	-27.6641
_none_	220620_KWC_35-52-97_mcPak_VariousFrontStimulations_none_50000_Intensity_005	15	2	13.0633	1.8922	-25.2847
_none_	220620_KWC_35-52-97_mcPak_VariousFrontStimulations_none_50000_Intensity_005	15	3	19.3441	1.74974	-22.4711
_none_	220620_KWC_35-52-97_mcPak_VariousFrontStimulations_none_50000_Intensity_005	15	4	25.6136	2.1772	-19.2209
_none_	220620_KWC_35-52-97_mcPak_VariousFrontStimulations_none_50000_Intensity_005	15	5	31.8982	2.0499	-15.177
_none_	220620_KWC_35-52-97_mcPak_VariousFrontStimulations_none_50000_Intensity_005	15	6	38.1802	1.85404	-12.9835
_none_	220620_KWC_35-52-97_mcPak_VariousFrontStimulations_none_50000_Intensity_005	15	7	44.4459	1.30461	-10.3397
_none_	220620_KWC_35-52-97_mcPak_VariousFrontStimulations_none_50000_Intensity_005	15	8	50.7111	0.838964	-7.41406
_none_	220620_KWC_35-52-97_mcPak_VariousFrontStimulations_none_50000_Intensity_005	15	9	56.9802	0.370268	-3.95081
_none_	220620_KWC_35-52-97_mcPak_VariousFrontStimulations_none_50000_Intensity_005	15	10	63.2329	0	0
_none_	220620_KWC_35-52-97_mcPak_VariousFrontStimulations_none_50000_Intensity_005	15	11	69.5296	-0.069036	3.25048
_none_	220620_KWC_35-52-97_mcPak_VariousFrontStimulations_none_50000_Intensity_005	15	12	75.785	-0.260807	6.39591
_none_	220620_KWC_35-52-97_mcPak_VariousFrontStimulations_none_50000_Intensity_005	15	13	82.0668	0.064103	9.32607
_none_	220620_KWC_35-52-97_mcPak_VariousFrontStimulations_none_50000_Intensity_005	15	14	88.3179	0.476384	11.9057
_none_	220620_KWC_35-52-97_mcPak_VariousFrontStimulations_none_50000_Intensity_005	15	15	94.5872	0.960302	14.6787
_none_	220620_KWC_35-52-97_mcPak_VariousFrontStimulations_none_50000_Intensity_005	15	16	100.852	2.01341	18.0146
_none_	220620_KWC_35-52-97_mcPak_VariousFrontStimulations_none_50000_Intensity_005	15	17	107.122	3.23498	21.7562
_none_	220620_KWC_35-52-97_mcPak_VariousFrontStimulations_none_50000_Intensity_005	15	18	113.389	5.24873	24.658
_none_	220620_KWC_35-52-97_mcPak_VariousFrontStimulations_none_50000_Intensity_005	15	19	119.668	6.17571	27.9299
_none_	220620_KWC_35-52-97_mcPak_VariousFrontStimulations_none_50000_Intensity_005	15	20	125.954	6.34571	31.4095
_none_	220620_KWC_35-52-97_mcPak_VariousFrontStimulations_none_50000_Intensity_005	15	21	132.222	7.18246	34.9781
_none_	220620_KWC_35-52-97_mcPak_VariousFrontStimulations_none_50000_Intensity_005	15	22	138.533	7.38963	38.0373
_none_	220620_KWC_35-52-97_mcPak_VariousFrontStimulations_none_50000_Intensity_005	15	23	144.77	6.78016	41.231
_none_	220620_KWC_35-52-97_mcPak_VariousFrontStimulations_none_50000_Intensity_005	15	24	151.036	7.22691	44.4243
_none_	220620_KWC_35-52-97_mcPak_VariousFrontStimulations_none_50000_Intensity_005	15	25	157.307	8.02669	47.2623
_none_	220620_KWC_35-52-97_mcPak_VariousFrontStimulations_none_50000_Intensity_005	15	26	163.557	9.5152	49.6583
_none_	220620_KWC_35-52-97_mcPak_VariousFrontStimulations_none_50000_Intensity_005	15	27	169.837	10.5267	52.5259
_none_	220620_KWC_35-52-97_mcPak_VariousFrontStimulations_none_50000_Intensity_005	15	28	176.104	11.9442	56.2813
_none_	220620_KWC_35-52-97_mcPak_VariousFrontStimulations_none_50000_Intensity_005	15	29	182.375	12.9374	58.4879
_none_	220620_KWC_35-52-97_mcPak_VariousFrontStimulations_none_50000_Intensity_005	15	30	188.64	14.8312	62.4579
_none_	220620_KWC_35-52-97_mcPak_VariousFrontStimulations_none_50000_Intensity_005	15	31	194.909	16.1153	65.7667
_none_	220620_KWC_35-52-97_mcPak_VariousFrontStimulations_none_50000_Intensity_005	15	32	201.189	17.9792	68.8921
_none_	220620_KWC_35-52-97_mcPak_VariousFrontStimulations_none_50000_Intensity_005	15	33	207.456	18.9773	71.3328
_none_	220620_KWC_35-52-97_mcPak_VariousFrontStimulations_none_50000_Intensity_005	15	34	213.728	20.0952	74.9442
_none_	220620_KWC_35-52-97_mcPak_VariousFrontStimulations_none_50000_Intensity_005	15	35	220.007	20.6531	78.0591
_none_	220620_KWC_35-52-97_mcPak_VariousFrontStimulations_none_50000_Intensity_005	15	36	226.274	20.9164	80.1445
_none_	220620_KWC_35-52-97_mcPak_VariousFrontStimulations_none_50000_Intensity_005	15	37	232.544	20.8717	82.4528
_none_	220620_KWC_35-52-97_mcPak_VariousFrontStimulations_none_50000_Intensity_005	15	38	238.793	21.128	84.6521
_none_	220620_KWC_35-52-97_mcPak_VariousFrontStimulations_none_50000_Intensity_005	15	39	245.064	21.8076	86.9423
_none_	220620_KWC_35-52-97_mcPak_VariousFrontStimulations_none_50000_Intensity_005	15	40	251.342	22.8519	90.1485
_none_	220620_KWC_35-52-97_mcPak_VariousFrontStimulations_none_50000_Intensity_005	15	41	257.609	23.152	93.556
_none_	220620_KWC_35-52-97_mcPak_VariousFrontStimulations_none_50000_Intensity_005	15	42	263.866	24.0616	95.9772
_none_	220620_KWC_35-52-97_mcPak_VariousFrontStimulations_none_50000_Intensity_005	15	43	270.146	26.0645	98.569
_none_	220620_KWC_35-52-97_mcPak_VariousFrontStimulations_none_50000_Intensity_005	15	44	276.416	28.0624	100.927
_none_	220620_KWC_35-52-97_mcPak_VariousFrontStimulations_none_50000_Intensity_005	15	45	282.716	31.5338	103.299
_none_	220620_KWC_35-52-97_mcPak_VariousFrontStimulations_none_50000_Intensity_005	15	46	288.962	34.5125	105.568
_none_	220620_KWC_35-52-97_mcPak_VariousFrontStimulations_none_50000_Intensity_005	15	47	295.233	36.6228	107.066
_none_	220620_KWC_35-52-97_mcPak_VariousFrontStimulations_none_50000_Intensity_005	15	48	301.526	37.8097	107.987
_none_	220620_KWC_35-52-97_mcPak_VariousFrontStimulations_none_50000_Intensity_005	15	49	307.748	40.2287	110.815
_none_	220620_KWC_35-52-97_mcPak_VariousFrontStimulations_none_50000_Intensity_005	15	50	314.05	41.6915	113.287
_none_	220620_KWC_35-52-97_mcPak_VariousFrontStimulations_none_50000_Intensity_005	15	51	320.316	43.5619	116.921
_none_	220620_KWC_35-52-97_mcPak_VariousFrontStimulations_none_50000_Intensity_005	15	52	326.597	43.9013	119.529
_none_	220620_KWC_35-52-97_mcPak_VariousFrontStimulations_none_50000_Intensity_005	15	53	332.885	44.6289	121.709
_none_	220620_KWC_35-52-97_mcPak_VariousFrontStimulations_none_50000_Intensity_005	15	54	339.131	46.1905	124.045
_none_	220620_KWC_35-52-97_mcPak_VariousFrontStimulations_none_50000_Intensity_005	15	55	345.387	46.8827	126.889
_none_	220620_KWC_35-52-97_mcPak_VariousFrontStimulations_none_50000_Intensity_005	15	56	351.664	47.9719	130.554
_none_	220620_KWC_35-52-97_mcPak_VariousFrontStimulations_none_50000_Intensity_005	15	57	357.93	48.6945	133.619
_none_	220620_KWC_35-52-97_mcPak_VariousFrontStimulations_none_50000_Intensity_005	15	58	364.206	49.0205	138.039
_none_	220620_KWC_35-52-97_mcPak_VariousFrontStimulations_none_50000_Intensity_005	15	59	370.488	49.8158	141.667
_none_	220620_KWC_35-52-97_mcPak_VariousFrontStimulations_none_50000_Intensity_006	16	0	0.57808	-5.70673e-15	-31.066
_none_	220620_KWC_35-52-97_mcPak_VariousFrontStimulations_none_50000_Intensity_006	16	1	6.7964	0.872813	-27.6925
_none_	220620_KWC_35-52-97_mcPak_VariousFrontStimulations_none_50000_Intensity_006	16	2	13.0772	1.3876	-24.0892
_none_	220620_KWC_35-52-97_mcPak_VariousFrontStimulations_none_50000_Intensity_006	16	3	19.358	2.3101	-20.502
_none_	220620_KWC_35-52-97_mcPak_VariousFrontStimulations_none_50000_Intensity_006	16	4	25.6232	2.56461	-17.3011
_none_	220620_KWC_35-52-97_mcPak_VariousFrontStimulations_none_50000_Intensity_006	16	5	31.904	2.86652	-14.3332
_none_	220620_KWC_35-52-97_mcPak_VariousFrontStimulations_none_50000_Intensity_006	16	6	38.1849	2.63648	-11.901
_none_	220620_KWC_35-52-97_mcPak_VariousFrontStimulations_none_50000_Intensity_006	16	7	44.4657	2.25031	-8.69529
_none_	220620_KWC_35-52-97_mcPak_VariousFrontStimulations_none_50000_Intensity_006	16	8	50.7465	1.43387	-5.15163
_none_	220620_KWC_35-52-97_mcPak_VariousFrontStimulations_none_50000_Intensity_006	16	9	57.0273	0.743086	-2.38996
_none_	220620_KWC_35-52-97_mcPak_VariousFrontStimulations_none_50000_Intensity_006	16	10	63.3081	0	0
_none_	220620_KWC_35-52-97_mcPak_VariousFrontStimulations_none_50000_Intensity_006	16	11	69.5889	0.10282	2.40196
_none_	220620_KWC_35-52-97_mcPak_VariousFrontStimulations_none_50000_Intensity_006	16	12	75.8697	0.215515	5.94107
_none_	220620_KWC_35-52-97_mcPak_VariousFrontStimulations_none_50000_Intensity_006	16	13	82.1349	0.785782	9.53337
_none_	220620_KWC_35-52-97_mcPak_VariousFrontStimulations_none_50000_Intensity_006	16	14	88.4158	1.03213	12.5845
_none_	220620_KWC_35-52-97_mcPak_VariousFrontStimulations_none_50000_Intensity_006	16	15	94.6966	1.53416	15.145
_none_	220620_KWC_35-52-97_mcPak_VariousFrontStimulations_none_50000_Intensity_006	16	16	100.977	2.43227	18.2107
_none_	220620_KWC_35-52-97_mcPak_VariousFrontStimulations_none_50000_Intensity_006	16	17	107.274	2.24851	21.4555
_none_	220620_KWC_35-52-97_mcPak_VariousFrontStimulations_none_50000_Intensity_006	16	18	113.539	2.14297	24.1872
_none_	220620_KWC_35-52-97_mcPak_VariousFrontStimulations_none_50000_Intensity_006	16	19	119.804	2.10075	27.3462
_none_	220620_KWC_35-52-97_mcPak_VariousFrontStimulations_none_50000_Intensity_006	16	20	126.085	2.48036	30.2699
_none_	220620_KWC_35-52-97_mcPak_VariousFrontStimulations_none_50000_Intensity_006	16	21	132.366	2.68533	33.113
_none_	220620_KWC_35-52-97_mcPak_VariousFrontStimulations_none_50000_Intensity_006	16	22	138.647	2.66957	34.8824
_none_	220620_KWC_35-52-97_mcPak_VariousFrontStimulations_none_50000_Intensity_006	16	23	144.927	2.3203	37.295
_none_	220620_KWC_35-52-97_mcPak_VariousFrontStimulations_none_50000_Intensity_006	16	24	151.208	2.13697	40.1432
_none_	220620_KWC_35-52-97_mcPak_VariousFrontStimulations_none_50000_Intensity_006	16	25	157.473	2.56014	43.8296
_none_	220620_KWC_35-52-97_mcPak_VariousFrontStimulations_none_50000_Intensity_006	16	26	163.754	3.46349	47.1754
_none_	220620_KWC_35-52-97_mcPak_VariousFrontStimulations_none_50000_Intensity_006	16	27	170.019	4.6003	50.0639
_none_	220620_KWC_35-52-97_mcPak_VariousFrontStimulations_none_50000_Intensity_006	16	28	176.3	4.9249	52.5659
_none_	220620_KWC_35-52-97_mcPak_VariousFrontStimulations_none_50000_Intensity_006	16	29	182.581	5.35987	55.5867
_none_	220620_KWC_35-52-97_mcPak_VariousFrontStimulations_none_50000_Intensity_006	16	30	188.862	5.82577	58.2193
_none_	220620_KWC_35-52-97_mcPak_VariousFrontStimulations_none_50000_Intensity_006	16	31	195.143	5.96687	61.1399
_none_	220620_KWC_35-52-97_mcPak_VariousFrontStimulations_none_50000_Intensity_006	16	32	201.408	6.27099	64.6266
_none_	220620_KWC_35-52-97_mcPak_VariousFrontStimulations_none_50000_Intensity_006	16	33	207.689	6.17613	67.7383
_none_	220620_KWC_35-52-97_mcPak_VariousFrontStimulations_none_50000_Intensity_006	16	34	213.97	6.57781	70.773
_none_	220620_KWC_35-52-97_mcPak_VariousFrontStimulations_none_50000_Intensity_006	16	35	220.25	6.53836	73.9458
_none_	220620_KWC_35-52-97_mcPak_VariousFrontStimulations_none_50000_Intensity_006	16	36	226.531	7.02245	77.7211
_none_	220620_KWC_35-52-97_mcPak_VariousFrontStimulations_none_50000_Intensity_006	16	37	232.812	7.99523	80.981
_none_	220620_KWC_35-52-97_mcPak_VariousFrontStimulations_none_50000_Intensity_006	16	38	239.077	8.74383	83.8024
_none_	220620_KWC_35-52-97_mcPak_VariousFrontStimulations_none_50000_Intensity_006	16	39	245.374	9.52591	86.4298
_none_	220620_KWC_35-52-97_mcPak_VariousFrontStimulations_none_50000_Intensity_006	16	40	251.639	10.2058	88.6521
_none_	220620_KWC_35-52-97_mcPak_VariousFrontStimulations_none_50000_Intensity_006	16	41	257.935	11.678	91.7406
_none_	220620_KWC_35-52-97_mcPak_VariousFrontStimulations_none_50000_Intensity_006	16	42	264.2	13.0561	94.6459
_none_	220620_KWC_35-52-97_mcPak_VariousFrontStimulations_none_50000_Intensity_006	16	43	270.497	14.6311	97.5986
_none_	220620_KWC_35-52-97_mcPak_VariousFrontStimulations_none_50000_Intensity_006	16	44	276.762	15.1497	100.17
_none_	220620_KWC_35-52-97_mcPak_VariousFrontStimulations_none_50000_Intensity_006	16	45	283.059	15.7432	102.828
_none_	220620_KWC_35-52-97_mcPak_VariousFrontStimulations_none_50000_Intensity_006	16	46	289.324	16.2112	106.051
_none_	220620_KWC_35-52-97_mcPak_VariousFrontStimulations_none_50000_Intensity_006	16	47	295.605	17.1677	108.975
_none_	220620_KWC_35-52-97_mcPak_VariousFrontStimulations_none_50000_Intensity_006	16	48	301.885	17.8942	111.722
_none_	220620_KWC_35-52-97_mcPak_VariousFrontStimulations_none_50000_Intensity_006	16	49	308.182	19.2529	114.602
_none_	220620_KWC_35-52-97_mcPak_VariousFrontStimulations_none_50000_Intensity_006	16	50	314.447	20.1421	118.239
_none_	220620_KWC_35-52-97_mcPak_VariousFrontStimulations_none_50000_Intensity_006	16	51	320.712	21.1347	121.128
_none_	220620_KWC_35-52-97_mcPak_VariousFrontStimulations_none_50000_Intensity_006	16	52	326.977	22.083	123.902
_none_	220620_KWC_35-52-97_mcPak_VariousFrontStimulations_none_50000_Intensity_006	16	53	333.258	22.9841	126.729
_none_	220620_KWC_35-52-97_mcPak_VariousFrontStimulations_none_50000_Intensity_006	16	54	339.523	23.7523	129.395
_none_	220620_KWC_35-52-97_mcPak_VariousFrontStimulations_none_50000_Intensity_006	16	55	345.82	24.8396	131.926
_none_	220620_KWC_35-52-97_mcPak_VariousFrontStimulations_none_50000_Intensity_006	16	56	352.085	25.9987	134.745
_none_	220620_KWC_35-52-97_mcPak_VariousFrontStimulations_none_50000_Intensity_006	16	57	358.366	26.9191	137.706
_none_	220620_KWC_35-52-97_mcPak_VariousFrontStimulations_none_50000_Intensity_006	16	58	364.647	28.1086	140.605
_none_	220620_KWC_35-52-97_mcPak_VariousFrontStimulations_none_50000_Intensity_006	16	59	370.927	29.1652	143.308
_none_	220620_KWC_35-52-97_mcPak_VariousFrontStimulations_none_50000_Intensity_007	17	0	0.578084	1.80235e-15	-29.4346
_none_	220620_KWC_35-52-97_mcPak_VariousFrontStimulations_none_50000_Intensity_007	17	1	6.7964	-0.951148	-26.3785
_none_	220620_KWC_35-52-97_mcPak_VariousFrontStimulations_none_50000_Intensity_007	17	2	13.0772	-1.7076	-23.6518
_none_	220620_KWC_35-52-97_mcPak_VariousFrontStimulations_none_50000_Intensity_007	17	3	19.3424	-2.25979	-20.16
_none_	220620_KWC_35-52-97_mcPak_VariousFrontStimulations_none_50000_Intensity_007	17	4	25.6232	-2.65628	-17.7826
_none_	220620_KWC_35-52-97_mcPak_VariousFrontStimulations_none_50000_Intensity_007	17	5	31.904	-2.921	-15.0732
_none_	220620_KWC_35-52-97_mcPak_VariousFrontStimulations_none_50000_Intensity_007	17	6	38.1849	-3.16023	-12.3329
_none_	220620_KWC_35-52-97_mcPak_VariousFrontStimulations_none_50000_Intensity_007	17	7	44.4657	-2.70998	-9.74721
_none_	220620_KWC_35-52-97_mcPak_VariousFrontStimulations_none_50000_Intensity_007	17	8	50.7465	-2.27177	-7.03483
_none_	220620_KWC_35-52-97_mcPak_VariousFrontStimulations_none_50000_Intensity_007	17	9	57.0117	-1.34035	-3.45872
_none_	220620_KWC_35-52-97_mcPak_VariousFrontStimulations_none_50000_Intensity_007	17	10	63.2925	0	0
_none_	220620_KWC_35-52-97_mcPak_VariousFrontStimulations_none_50000_Intensity_007	17	11	69.5733	1.99743	4.0184
_none_	220620_KWC_35-52-97_mcPak_VariousFrontStimulations_none_50000_Intensity_007	17	12	75.8541	2.89548	6.37673
_none_	220620_KWC_35-52-97_mcPak_VariousFrontStimulations_none_50000_Intensity_007	17	13	82.1349	3.2071	7.80564
_none_	220620_KWC_35-52-97_mcPak_VariousFrontStimulations_none_50000_Intensity_007	17	14	88.4158	3.61147	10.6498
_none_	220620_KWC_35-52-97_mcPak_VariousFrontStimulations_none_50000_Intensity_007	17	15	94.6966	5.3384	12.5826
_none_	220620_KWC_35-52-97_mcPak_VariousFrontStimulations_none_50000_Intensity_007	17	16	100.977	7.32119	15.1861
_none_	220620_KWC_35-52-97_mcPak_VariousFrontStimulations_none_50000_Intensity_007	17	17	107.274	8.78211	17.9744
_none_	220620_KWC_35-52-97_mcPak_VariousFrontStimulations_none_50000_Intensity_007	17	18	113.523	9.47479	21.0732
_none_	220620_KWC_35-52-97_mcPak_VariousFrontStimulations_none_50000_Intensity_007	17	19	119.804	9.91337	24.0058
_none_	220620_KWC_35-52-97_mcPak_VariousFrontStimulations_none_50000_Intensity_007	17	20	126.069	11.1714	28.4796
_none_	220620_KWC_35-52-97_mcPak_VariousFrontStimulations_none_50000_Intensity_007	17	21	132.35	11.2774	31.0254
_none_	220620_KWC_35-52-97_mcPak_VariousFrontStimulations_none_50000_Intensity_007	17	22	138.631	10.9947	32.5043
_none_	220620_KWC_35-52-97_mcPak_VariousFrontStimulations_none_50000_Intensity_007	17	23	144.896	11.2531	35.988
_none_	220620_KWC_35-52-97_mcPak_VariousFrontStimulations_none_50000_Intensity_007	17	24	151.177	11.3973	38.8785
_none_	220620_KWC_35-52-97_mcPak_VariousFrontStimulations_none_50000_Intensity_007	17	25	157.458	11.0583	41.9218
_none_	220620_KWC_35-52-97_mcPak_VariousFrontStimulations_none_50000_Intensity_007	17	26	163.754	11.0517	45.0536
_none_	220620_KWC_35-52-97_mcPak_VariousFrontStimulations_none_50000_Intensity_007	17	27	170.019	11.1424	48.2088
_none_	220620_KWC_35-52-97_mcPak_VariousFrontStimulations_none_50000_Intensity_007	17	28	176.3	11.0242	51.0956
_none_	220620_KWC_35-52-97_mcPak_VariousFrontStimulations_none_50000_Intensity_007	17	29	182.597	10.955	54.5126
_none_	220620_KWC_35-52-97_mcPak_VariousFrontStimulations_none_50000_Intensity_007	17	30	188.862	11.4037	57.7871
_none_	220620_KWC_35-52-97_mcPak_VariousFrontStimulations_none_50000_Intensity_007	17	31	195.143	10.6094	60.9861
_none_	220620_KWC_35-52-97_mcPak_VariousFrontStimulations_none_50000_Intensity_007	17	32	201.424	9.22934	64.6691
_none_	220620_KWC_35-52-97_mcPak_VariousFrontStimulations_none_50000_Intensity_007	17	33	207.689	8.11899	67.8309
_none_	220620_KWC_35-52-97_mcPak_VariousFrontStimulations_none_50000_Intensity_007	17	34	213.954	7.37902	70.9072
_none_	220620_KWC_35-52-97_mcPak_VariousFrontStimulations_none_50000_Intensity_007	17	35	220.235	7.68895	74.2964
_none_	220620_KWC_35-52-97_mcPak_VariousFrontStimulations_none_50000_Intensity_007	17	36	226.516	8.21735	77.1807
_none_	220620_KWC_35-52-97_mcPak_VariousFrontStimulations_none_50000_Intensity_007	17	37	232.796	8.65823	79.8649
_none_	220620_KWC_35-52-97_mcPak_VariousFrontStimulations_none_50000_Intensity_007	17	38	239.077	9.50439	82.6942
_none_	220620_KWC_35-52-97_mcPak_VariousFrontStimulations_none_50000_Intensity_007	17	39	245.358	11.0923	85.1181
_none_	220620_KWC_35-52-97_mcPak_VariousFrontStimulations_none_50000_Intensity_007	17	40	251.639	12.5974	87.7401
_none_	220620_KWC_35-52-97_mcPak_VariousFrontStimulations_none_50000_Intensity_007	17	41	257.92	13.5446	89.3573
_none_	220620_KWC_35-52-97_mcPak_VariousFrontStimulations_none_50000_Intensity_007	17	42	264.2	14.7606	92.5556
_none_	220620_KWC_35-52-97_mcPak_VariousFrontStimulations_none_50000_Intensity_007	17	43	270.481	15.0097	95.1648
_none_	220620_KWC_35-52-97_mcPak_VariousFrontStimulations_none_50000_Intensity_007	17	44	276.778	14.8332	98.2165
_none_	220620_KWC_35-52-97_mcPak_VariousFrontStimulations_none_50000_Intensity_007	17	45	283.043	14.9439	100.862
_none_	220620_KWC_35-52-97_mcPak_VariousFrontStimulations_none_50000_Intensity_007	17	46	289.308	15.0974	102.461
_none_	220620_KWC_35-52-97_mcPak_VariousFrontStimulations_none_50000_Intensity_007	17	47	295.589	15.1938	104.21
_none_	220620_KWC_35-52-97_mcPak_VariousFrontStimulations_none_50000_Intensity_007	17	48	301.87	15.2968	106.862
_none_	220620_KWC_35-52-97_mcPak_VariousFrontStimulations_none_50000_Intensity_007	17	49	308.135	15.6871	109.407
_none_	220620_KWC_35-52-97_mcPak_VariousFrontStimulations_none_50000_Intensity_007	17	50	314.416	15.3697	111.848
_none_	220620_KWC_35-52-97_mcPak_VariousFrontStimulations_none_50000_Intensity_007	17	51	320.697	15.5673	117.315
_none_	220620_KWC_35-52-97_mcPak_VariousFrontStimulations_none_50000_Intensity_007	17	52	326.993	15.1595	119.961
_none_	220620_KWC_35-52-97_mcPak_VariousFrontStimulations_none_50000_Intensity_007	17	53	333.274	14.9132	122.552
_none_	220620_KWC_35-52-97_mcPak_VariousFrontStimulations_none_50000_Intensity_007	17	54	339.539	14.7598	125.286
_none_	220620_KWC_35-52-97_mcPak_VariousFrontStimulations_none_50000_Intensity_007	17	55	345.82	14.7306	127.684
_none_	220620_KWC_35-52-97_mcPak_VariousFrontStimulations_none_50000_Intensity_007	17	56	352.101	14.7277	129.957
_none_	220620_KWC_35-52-97_mcPak_VariousFrontStimulations_none_50000_Intensity_007	17	57	358.381	14.1531	132.04
_none_	220620_KWC_35-52-97_mcPak_VariousFrontStimulations_none_50000_Intensity_007	17	58	364.647	14.0838	134.86
_none_	220620_KWC_35-52-97_mcPak_VariousFrontStimulations_none_50000_Intensity_007	17	59	370.927	14.5905	139.916
_none_	220620_KWC_35-52-97_mcPak_VariousFrontStimulations_none_50000_Intensity_008	18	0	0.578084	-4.7048e-15	-25.6118
_none_	220620_KWC_35-52-97_mcPak_VariousFrontStimulations_none_50000_Intensity_008	18	1	6.7964	0.380154	-22.186
_none_	220620_KWC_35-52-97_mcPak_VariousFrontStimulations_none_50000_Intensity_008	18	2	13.0616	1.40937	-19.6979
_none_	220620_KWC_35-52-97_mcPak_VariousFrontStimulations_none_50000_Intensity_008	18	3	19.358	1.58923	-17.1498
_none_	220620_KWC_35-52-97_mcPak_VariousFrontStimulations_none_50000_Intensity_008	18	4	25.6232	1.66933	-14.5806
_none_	220620_KWC_35-52-97_mcPak_VariousFrontStimulations_none_50000_Intensity_008	18	5	31.904	1.3125	-11.7462
_none_	220620_KWC_35-52-97_mcPak_VariousFrontStimulations_none_50000_Intensity_008	18	6	38.1849	1.53744	-9.61867
_none_	220620_KWC_35-52-97_mcPak_VariousFrontStimulations_none_50000_Intensity_008	18	7	44.4657	1.60777	-7.02931
_none_	220620_KWC_35-52-97_mcPak_VariousFrontStimulations_none_50000_Intensity_008	18	8	50.7465	1.12096	-4.19342
_none_	220620_KWC_35-52-97_mcPak_VariousFrontStimulations_none_50000_Intensity_008	18	9	57.0273	0.553019	-2.30664
_none_	220620_KWC_35-52-97_mcPak_VariousFrontStimulations_none_50000_Intensity_008	18	10	63.2925	0	0
_none_	220620_KWC_35-52-97_mcPak_VariousFrontStimulations_none_50000_Intensity_008	18	11	69.5421	-0.380688	2.50463
_none_	220620_KWC_35-52-97_mcPak_VariousFrontStimulations_none_50000_Intensity_008	18	12	75.8385	-0.869144	5.20054
_none_	220620_KWC_35-52-97_mcPak_VariousFrontStimulations_none_50000_Intensity_008	18	13	82.1193	-1.25889	7.78528
_none_	220620_KWC_35-52-97_mcPak_VariousFrontStimulations_none_50000_Intensity_008	18	14	88.4158	-2.00717	9.64417
_none_	220620_KWC_35-52-97_mcPak_VariousFrontStimulations_none_50000_Intensity_008	18	15	94.6809	-2.67756	11.3221
_none_	220620_KWC_35-52-97_mcPak_VariousFrontStimulations_none_50000_Intensity_008	18	16	100.962	-4.25641	13.9908
_none_	220620_KWC_35-52-97_mcPak_VariousFrontStimulations_none_50000_Intensity_008	18	17	107.243	-6.41405	16.7663
_none_	220620_KWC_35-52-97_mcPak_VariousFrontStimulations_none_50000_Intensity_008	18	18	113.523	-7.68339	19.3913
_none_	220620_KWC_35-52-97_mcPak_VariousFrontStimulations_none_50000_Intensity_008	18	19	119.804	-8.00385	21.9153
_none_	220620_KWC_35-52-97_mcPak_VariousFrontStimulations_none_50000_Intensity_008	18	20	126.069	-8.30391	23.6189
_none_	220620_KWC_35-52-97_mcPak_VariousFrontStimulations_none_50000_Intensity_008	18	21	132.35	-8.90252	27.1561
_none_	220620_KWC_35-52-97_mcPak_VariousFrontStimulations_none_50000_Intensity_008	18	22	138.631	-9.16884	29.1794
_none_	220620_KWC_35-52-97_mcPak_VariousFrontStimulations_none_50000_Intensity_008	18	23	144.912	-9.38931	31.7022
_none_	220620_KWC_35-52-97_mcPak_VariousFrontStimulations_none_50000_Intensity_008	18	24	151.177	-9.70145	34.936
_none_	220620_KWC_35-52-97_mcPak_VariousFrontStimulations_none_50000_Intensity_008	18	25	157.458	-10.2745	37.2429
_none_	220620_KWC_35-52-97_mcPak_VariousFrontStimulations_none_50000_Intensity_008	18	26	163.739	-11.356	39.6757
_none_	220620_KWC_35-52-97_mcPak_VariousFrontStimulations_none_50000_Intensity_008	18	27	170.006	-12.5119	41.7394
_none_	220620_KWC_35-52-97_mcPak_VariousFrontStimulations_none_50000_Intensity_008	18	28	176.287	-13.285	44.0486
_none_	220620_KWC_35-52-97_mcPak_VariousFrontStimulations_none_50000_Intensity_008	18	29	182.568	-14.4814	46.0628
_none_	220620_KWC_35-52-97_mcPak_VariousFrontStimulations_none_50000_Intensity_008	18	30	188.848	-15.705	48.3273
_none_	220620_KWC_35-52-97_mcPak_VariousFrontStimulations_none_50000_Intensity_008	18	31	195.129	-17.4223	50.2775
_none_	220620_KWC_35-52-97_mcPak_VariousFrontStimulations_none_50000_Intensity_008	18	32	201.41	-19.5385	52.3225
_none_	220620_KWC_35-52-97_mcPak_VariousFrontStimulations_none_50000_Intensity_008	18	33	207.691	-20.3726	54.5324
_none_	220620_KWC_35-52-97_mcPak_VariousFrontStimulations_none_50000_Intensity_008	18	34	213.972	-21.3333	57.0438
_none_	220620_KWC_35-52-97_mcPak_VariousFrontStimulations_none_50000_Intensity_008	18	35	220.253	-22.3669	59.3061
_none_	220620_KWC_35-52-97_mcPak_VariousFrontStimulations_none_50000_Intensity_008	18	36	226.518	-23.2389	61.6964
_none_	220620_KWC_35-52-97_mcPak_VariousFrontStimulations_none_50000_Intensity_008	18	37	232.814	-24.4162	63.6404
_none_	220620_KWC_35-52-97_mcPak_VariousFrontStimulations_none_50000_Intensity_008	18	38	239.079	-25.6376	66.0948
_none_	220620_KWC_35-52-97_mcPak_VariousFrontStimulations_none_50000_Intensity_008	18	39	245.36	-27.1164	67.9123
_none_	220620_KWC_35-52-97_mcPak_VariousFrontStimulations_none_50000_Intensity_008	18	40	251.625	-28.548	70.3392
_none_	220620_KWC_35-52-97_mcPak_VariousFrontStimulations_none_50000_Intensity_008	18	41	257.906	-30.0678	72.0771
_none_	220620_KWC_35-52-97_mcPak_VariousFrontStimulations_none_50000_Intensity_008	18	42	264.187	-31.279	74.5415
_none_	220620_KWC_35-52-97_mcPak_VariousFrontStimulations_none_50000_Intensity_008	18	43	270.468	-31.7638	76.6973
_none_	220620_KWC_35-52-97_mcPak_VariousFrontStimulations_none_50000_Intensity_008	18	44	276.749	-32.0847	79.1813
_none_	220620_KWC_35-52-97_mcPak_VariousFrontStimulations_none_50000_Intensity_008	18	45	283.029	-32.6052	81.7075
_none_	220620_KWC_35-52-97_mcPak_VariousFrontStimulations_none_50000_Intensity_008	18	46	289.326	-33.1233	84.4338
_none_	220620_KWC_35-52-97_mcPak_VariousFrontStimulations_none_50000_Intensity_008	18	47	295.591	-33.4334	86.9876
_none_	220620_KWC_35-52-97_mcPak_VariousFrontStimulations_none_50000_Intensity_008	18	48	301.856	-34.0235	89.5447
_none_	220620_KWC_35-52-97_mcPak_VariousFrontStimulations_none_50000_Intensity_008	18	49	308.137	-34.4277	91.7496
_none_	220620_KWC_35-52-97_mcPak_VariousFrontStimulations_none_50000_Intensity_008	18	50	314.418	-34.7789	94.2038
_none_	220620_KWC_35-52-97_mcPak_VariousFrontStimulations_none_50000_Intensity_008	18	51	320.683	-35.2414	96.5594
_none_	220620_KWC_35-52-97_mcPak_VariousFrontStimulations_none_50000_Intensity_008	18	52	326.964	-35.8438	98.9166
_none_	220620_KWC_35-52-97_mcPak_VariousFrontStimulations_none_50000_Intensity_008	18	53	333.229	-37.0268	101.231
_none_	220620_KWC_35-52-97_mcPak_VariousFrontStimulations_none_50000_Intensity_008	18	54	339.51	-38.7168	103.801
_none_	220620_KWC_35-52-97_mcPak_VariousFrontStimulations_none_50000_Intensity_008	18	55	345.822	-40.5606	106.052
_none_	220620_KWC_35-52-97_mcPak_VariousFrontStimulations_none_50000_Intensity_008	18	56	352.072	-41.7392	107.886
_none_	220620_KWC_35-52-97_mcPak_VariousFrontStimulations_none_50000_Intensity_008	18	57	358.352	-43.4747	109.987
_none_	220620_KWC_35-52-97_mcPak_VariousFrontStimulations_none_50000_Intensity_008	18	58	364.618	-45.8272	111.494
_none_	220620_KWC_35-52-97_mcPak_VariousFrontStimulations_none_50000_Intensity_008	18	59	370.898	-47.4093	113.033
_none_	220620_KWC_35-52-97_mcPak_VariousFrontStimulations_none_50000_Intensity_009	19	0	0.578083	9.00416e-16	-14.7049
_none_	220620_KWC_35-52-97_mcPak_VariousFrontStimulations_none_50000_Intensity_009	19	1	6.79243	0.0592591	-12.0255
_none_	220620_KWC_35-52-97_mcPak_VariousFrontStimulations_none_50000_Intensity_009	19	2	13.0732	0.0762194	-10.5955
_none_	220620_KWC_35-52-97_mcPak_VariousFrontStimulations_none_50000_Intensity_009	19	3	19.3384	0.0691334	-8.93477
_none_	220620_KWC_35-52-97_mcPak_VariousFrontStimulations_none_50000_Intensity_009	19	4	25.6192	0.138226	-7.03592
_none_	220620_KWC_35-52-97_mcPak_VariousFrontStimulations_none_50000_Intensity_009	19	5	31.9001	0.284966	-5.22911
_none_	220620_KWC_35-52-97_mcPak_VariousFrontStimulations_none_50000_Intensity_009	19	6	38.1965	0.350618	-3.85035
_none_	220620_KWC_35-52-97_mcPak_VariousFrontStimulations_none_50000_Intensity_009	19	7	44.4461	0.69506	-2.90893
_none_	220620_KWC_35-52-97_mcPak_VariousFrontStimulations_none_50000_Intensity_009	19	8	50.7425	0.503301	-1.81361
_none_	220620_KWC_35-52-97_mcPak_VariousFrontStimulations_none_50000_Intensity_009	19	9	57.0077	0.247428	-0.876687
_none_	220620_KWC_35-52-97_mcPak_VariousFrontStimulations_none_50000_Intensity_009	19	10	63.2885	0	0
_none_	220620_KWC_35-52-97_mcPak_VariousFrontStimulations_none_50000_Intensity_009	19	11	69.5693	-0.0487048	1.21166
_none_	220620_KWC_35-52-97_mcPak_VariousFrontStimulations_none_50000_Intensity_009	19	12	75.8501	-0.418432	3.16187
_none_	220620_KWC_35-52-97_mcPak_VariousFrontStimulations_none_50000_Intensity_009	19	13	82.131	-0.652163	4.56838
_none_	220620_KWC_35-52-97_mcPak_VariousFrontStimulations_none_50000_Intensity_009	19	14	88.4118	-1.17502	6.01237
_none_	220620_KWC_35-52-97_mcPak_VariousFrontStimulations_none_50000_Intensity_009	19	15	94.6926	-2.00071	6.96403
_none_	220620_KWC_35-52-97_mcPak_VariousFrontStimulations_none_50000_Intensity_009	19	16	100.973	-2.70238	7.6824
_none_	220620_KWC_35-52-97_mcPak_VariousFrontStimulations_none_50000_Intensity_009	19	17	107.254	-3.76609	9.10036
_none_	220620_KWC_35-52-97_mcPak_VariousFrontStimulations_none_50000_Intensity_009	19	18	113.535	-4.8373	10.2284
_none_	220620_KWC_35-52-97_mcPak_VariousFrontStimulations_none_50000_Intensity_009	19	19	119.816	-5.78441	11.5133
_none_	220620_KWC_35-52-97_mcPak_VariousFrontStimulations_none_50000_Intensity_009	19	20	126.097	-6.72643	12.608
_none_	220620_KWC_35-52-97_mcPak_VariousFrontStimulations_none_50000_Intensity_009	19	21	132.377	-8.08772	14.1237
_none_	220620_KWC_35-52-97_mcPak_VariousFrontStimulations_none_50000_Intensity_009	19	22	138.658	-8.9515	15.5365
_none_	220620_KWC_35-52-97_mcPak_VariousFrontStimulations_none_50000_Intensity_009	19	23	144.923	-9.70669	16.5063
_none_	220620_KWC_35-52-97_mcPak_VariousFrontStimulations_none_50000_Intensity_009	19	24	151.22	-9.97178	17.4735
_none_	220620_KWC_35-52-97_mcPak_VariousFrontStimulations_none_50000_Intensity_009	19	25	157.485	-10.57	18.7094
_none_	220620_KWC_35-52-97_mcPak_VariousFrontStimulations_none_50000_Intensity_009	19	26	163.766	-11.2245	19.7066
_none_	220620_KWC_35-52-97_mcPak_VariousFrontStimulations_none_50000_Intensity_009	19	27	170.047	-11.6454	20.8379
_none_	220620_KWC_35-52-97_mcPak_VariousFrontStimulations_none_50000_Intensity_009	19	28	176.328	-12.0505	22.5789
_none_	220620_KWC_35-52-97_mcPak_VariousFrontStimulations_none_50000_Intensity_009	19	29	182.608	-12.8297	24.1696
_none_	220620_KWC_35-52-97_mcPak_VariousFrontStimulations_none_50000_Intensity_009	19	30	188.875	-13.3883	25.0043
_none_	220620_KWC_35-52-97_mcPak_VariousFrontStimulations_none_50000_Intensity_009	19	31	195.156	-13.9424	25.6289
_none_	220620_KWC_35-52-97_mcPak_VariousFrontStimulations_none_50000_Intensity_009	19	32	201.421	-14.3528	26.3897
_none_	220620_KWC_35-52-97_mcPak_VariousFrontStimulations_none_50000_Intensity_009	19	33	207.733	-14.9333	27.155
_none_	220620_KWC_35-52-97_mcPak_VariousFrontStimulations_none_50000_Intensity_009	19	34	213.983	-15.5088	27.72
_none_	220620_KWC_35-52-97_mcPak_VariousFrontStimulations_none_50000_Intensity_009	19	35	220.263	-15.9721	28.3722
_none_	220620_KWC_35-52-97_mcPak_VariousFrontStimulations_none_50000_Intensity_009	19	36	226.529	-16.7631	29.8932
_none_	220620_KWC_35-52-97_mcPak_VariousFrontStimulations_none_50000_Intensity_009	19	37	232.809	-18.1372	31.6893
_none_	220620_KWC_35-52-97_mcPak_VariousFrontStimulations_none_50000_Intensity_009	19	38	239.09	-19.1905	33.5071
_none_	220620_KWC_35-52-97_mcPak_VariousFrontStimulations_none_50000_Intensity_009	19	39	245.371	-20.089	35.511
_none_	220620_KWC_35-52-97_mcPak_VariousFrontStimulations_none_50000_Intensity_009	19	40	251.636	-20.7458	36.4183
_none_	220620_KWC_35-52-97_mcPak_VariousFrontStimulations_none_50000_Intensity_009	19	41	257.917	-21.6119	37.7411
_none_	220620_KWC_35-52-97_mcPak_VariousFrontStimulations_none_50000_Intensity_009	19	42	264.214	-22.4048	38.8019
_none_	220620_KWC_35-52-97_mcPak_VariousFrontStimulations_none_50000_Intensity_009	19	43	270.494	-23.4011	40.1181
_none_	220620_KWC_35-52-97_mcPak_VariousFrontStimulations_none_50000_Intensity_009	19	44	276.76	-24.4034	40.8143
_none_	220620_KWC_35-52-97_mcPak_VariousFrontStimulations_none_50000_Intensity_009	19	45	283.04	-25.4247	41.941
_none_	220620_KWC_35-52-97_mcPak_VariousFrontStimulations_none_50000_Intensity_009	19	46	289.321	-26.5646	43.1209
_none_	220620_KWC_35-52-97_mcPak_VariousFrontStimulations_none_50000_Intensity_009	19	47	295.602	-27.7269	44.5914
_none_	220620_KWC_35-52-97_mcPak_VariousFrontStimulations_none_50000_Intensity_009	19	48	301.898	-28.5144	45.472
_none_	220620_KWC_35-52-97_mcPak_VariousFrontStimulations_none_50000_Intensity_009	19	49	308.195	-29.2952	47.0027
_none_	220620_KWC_35-52-97_mcPak_VariousFrontStimulations_none_50000_Intensity_009	19	50	314.429	-30.1113	48.3243
_none_	220620_KWC_35-52-97_mcPak_VariousFrontStimulations_none_50000_Intensity_009	19	51	320.725	-31.1602	49.5418
_none_	220620_KWC_35-52-97_mcPak_VariousFrontStimulations_none_50000_Intensity_009	19	52	326.99	-31.7534	51.3577
_none_	220620_KWC_35-52-97_mcPak_VariousFrontStimulations_none_50000_Intensity_009	19	53	333.271	-32.1885	52.3293
_none_	220620_KWC_35-52-97_mcPak_VariousFrontStimulations_none_50000_Intensity_009	19	54	339.552	-32.5397	53.0586
_none_	220620_KWC_35-52-97_mcPak_VariousFrontStimulations_none_50000_Intensity_009	19	55	345.833	-32.9332	54.4792
_none_	220620_KWC_35-52-97_mcPak_VariousFrontStimulations_none_50000_Intensity_009	19	56	352.098	-33.4437	56.0129
_none_	220620_KWC_35-52-97_mcPak_VariousFrontStimulations_none_50000_Intensity_009	19	57	358.379	-34.0607	57.2993
_none_	220620_KWC_35-52-97_mcPak_VariousFrontStimulations_none_50000_Intensity_009	19	58	364.675	-34.8059	59.4293
_none_	220620_KWC_35-52-97_mcPak_VariousFrontStimulations_none_50000_Intensity_009	19	59	370.909	-35.4103	60.8154
_none_	220620_KWC_35-52-97_mcPak_VariousFrontStimulations_none_50000_Intensity_010	20	0	0.578084	-4.11603e-15	-22.4066
_none_	220620_KWC_35-52-97_mcPak_VariousFrontStimulations_none_50000_Intensity_010	20	1	6.7964	0.284925	-19.0044
_none_	220620_KWC_35-52-97_mcPak_VariousFrontStimulations_none_50000_Intensity_010	20	2	13.0928	0.209407	-16.8763
_none_	220620_KWC_35-52-97_mcPak_VariousFrontStimulations_none_50000_Intensity_010	20	3	19.3424	0.161934	-14.8856
_none_	220620_KWC_35-52-97_mcPak_VariousFrontStimulations_none_50000_Intensity_010	20	4	25.6076	0.360906	-13.0337
_none_	220620_KWC_35-52-97_mcPak_VariousFrontStimulations_none_50000_Intensity_010	20	5	31.8728	0.400962	-10.8732
_none_	220620_KWC_35-52-97_mcPak_VariousFrontStimulations_none_50000_Intensity_010	20	6	38.1536	0.577271	-8.9031
_none_	220620_KWC_35-52-97_mcPak_VariousFrontStimulations_none_50000_Intensity_010	20	7	44.4344	0.55189	-6.65707
_none_	220620_KWC_35-52-97_mcPak_VariousFrontStimulations_none_50000_Intensity_010	20	8	50.7621	0.425664	-4.27309
_none_	220620_KWC_35-52-97_mcPak_VariousFrontStimulations_none_50000_Intensity_010	20	9	57.0585	0.268849	-2.18838
_none_	220620_KWC_35-52-97_mcPak_VariousFrontStimulations_none_50000_Intensity_010	20	10	63.3237	0	0
_none_	220620_KWC_35-52-97_mcPak_VariousFrontStimulations_none_50000_Intensity_010	20	11	69.6046	-0.485829	1.96162
_none_	220620_KWC_35-52-97_mcPak_VariousFrontStimulations_none_50000_Intensity_010	20	12	75.8854	-0.940645	4.29532
_none_	220620_KWC_35-52-97_mcPak_VariousFrontStimulations_none_50000_Intensity_010	20	13	82.1662	-1.19773	6.14435
_none_	220620_KWC_35-52-97_mcPak_VariousFrontStimulations_none_50000_Intensity_010	20	14	88.447	-1.96684	8.52521
_none_	220620_KWC_35-52-97_mcPak_VariousFrontStimulations_none_50000_Intensity_010	20	15	94.7434	-2.52518	10.3004
_none_	220620_KWC_35-52-97_mcPak_VariousFrontStimulations_none_50000_Intensity_010	20	16	101.009	-3.43506	12.3305
_none_	220620_KWC_35-52-97_mcPak_VariousFrontStimulations_none_50000_Intensity_010	20	17	107.289	-4.206	14.1605
_none_	220620_KWC_35-52-97_mcPak_VariousFrontStimulations_none_50000_Intensity_010	20	18	113.555	-4.99847	16.0676
_none_	220620_KWC_35-52-97_mcPak_VariousFrontStimulations_none_50000_Intensity_010	20	19	119.82	-5.92746	17.6458
_none_	220620_KWC_35-52-97_mcPak_VariousFrontStimulations_none_50000_Intensity_010	20	20	126.101	-6.70081	19.2987
_none_	220620_KWC_35-52-97_mcPak_VariousFrontStimulations_none_50000_Intensity_010	20	21	132.366	-7.4124	21.1765
_none_	220620_KWC_35-52-97_mcPak_VariousFrontStimulations_none_50000_Intensity_010	20	22	138.647	-7.90276	23.3029
_none_	220620_KWC_35-52-97_mcPak_VariousFrontStimulations_none_50000_Intensity_010	20	23	144.927	-8.39709	25.2207
_none_	220620_KWC_35-52-97_mcPak_VariousFrontStimulations_none_50000_Intensity_010	20	24	151.198	-8.95969	27.68
_none_	220620_KWC_35-52-97_mcPak_VariousFrontStimulations_none_50000_Intensity_010	20	25	157.479	-9.19115	29.9203
_none_	220620_KWC_35-52-97_mcPak_VariousFrontStimulations_none_50000_Intensity_010	20	26	163.759	-9.30052	32.1325
_none_	220620_KWC_35-52-97_mcPak_VariousFrontStimulations_none_50000_Intensity_010	20	27	170.025	-9.44954	34.3752
_none_	220620_KWC_35-52-97_mcPak_VariousFrontStimulations_none_50000_Intensity_010	20	28	176.305	-9.23939	36.9673
_none_	220620_KWC_35-52-97_mcPak_VariousFrontStimulations_none_50000_Intensity_010	20	29	182.586	-8.98378	39.5826
_none_	220620_KWC_35-52-97_mcPak_VariousFrontStimulations_none_50000_Intensity_010	20	30	188.867	-8.60706	41.7645
_none_	220620_KWC_35-52-97_mcPak_VariousFrontStimulations_none_50000_Intensity_010	20	31	195.148	-8.28232	43.9838
_none_	220620_KWC_35-52-97_mcPak_VariousFrontStimulations_none_50000_Intensity_010	20	32	201.429	-8.04072	46.3148
_none_	220620_KWC_35-52-97_mcPak_VariousFrontStimulations_none_50000_Intensity_010	20	33	207.71	-7.61599	48.9565
_none_	220620_KWC_35-52-97_mcPak_VariousFrontStimulations_none_50000_Intensity_010	20	34	213.99	-7.16378	51.1284
_none_	220620_KWC_35-52-97_mcPak_VariousFrontStimulations_none_50000_Intensity_010	20	35	220.256	-6.60025	53.3105
_none_	220620_KWC_35-52-97_mcPak_VariousFrontStimulations_none_50000_Intensity_010	20	36	226.536	-5.99252	55.2974
_none_	220620_KWC_35-52-97_mcPak_VariousFrontStimulations_none_50000_Intensity_010	20	37	232.817	-5.67557	57.3587
_none_	220620_KWC_35-52-97_mcPak_VariousFrontStimulations_none_50000_Intensity_010	20	38	239.098	-5.09079	58.9446
_none_	220620_KWC_35-52-97_mcPak_VariousFrontStimulations_none_50000_Intensity_010	20	39	245.379	-4.73786	60.5799
_none_	220620_KWC_35-52-97_mcPak_VariousFrontStimulations_none_50000_Intensity_010	20	40	251.66	-4.25901	62.1362
_none_	220620_KWC_35-52-97_mcPak_VariousFrontStimulations_none_50000_Intensity_010	20	41	257.94	-3.78428	63.9301
_none_	220620_KWC_35-52-97_mcPak_VariousFrontStimulations_none_50000_Intensity_010	20	42	264.221	-3.25176	65.7402
_none_	220620_KWC_35-52-97_mcPak_VariousFrontStimulations_none_50000_Intensity_010	20	43	270.486	-3.02176	67.2581
_none_	220620_KWC_35-52-97_mcPak_VariousFrontStimulations_none_50000_Intensity_010	20	44	276.767	-3.11427	68.5924
_none_	220620_KWC_35-52-97_mcPak_VariousFrontStimulations_none_50000_Intensity_010	20	45	283.048	-3.06853	69.8408
_none_	220620_KWC_35-52-97_mcPak_VariousFrontStimulations_none_50000_Intensity_010	20	46	289.329	-3.09277	71.3396
_none_	220620_KWC_35-52-97_mcPak_VariousFrontStimulations_none_50000_Intensity_010	20	47	295.61	-3.02126	72.5328
_none_	220620_KWC_35-52-97_mcPak_VariousFrontStimulations_none_50000_Intensity_010	20	48	301.89	-2.83616	73.654
_none_	220620_KWC_35-52-97_mcPak_VariousFrontStimulations_none_50000_Intensity_010	20	49	308.171	-2.708	74.9046
_none_	220620_KWC_35-52-97_mcPak_VariousFrontStimulations_none_50000_Intensity_010	20	50	314.452	-2.39118	76.0003
_none_	220620_KWC_35-52-97_mcPak_VariousFrontStimulations_none_50000_Intensity_010	20	51	320.717	-2.36528	77.6169
_none_	220620_KWC_35-52-97_mcPak_VariousFrontStimulations_none_50000_Intensity_010	20	52	326.998	-2.36133	79.2378
_none_	220620_KWC_35-52-97_mcPak_VariousFrontStimulations_none_50000_Intensity_010	20	53	333.279	-2.07327	80.585
_none_	220620_KWC_35-52-97_mcPak_VariousFrontStimulations_none_50000_Intensity_010	20	54	339.575	-1.86962	82.5316
_none_	220620_KWC_35-52-97_mcPak_VariousFrontStimulations_none_50000_Intensity_010	20	55	345.841	-1.1738	84.3147
_none_	220620_KWC_35-52-97_mcPak_VariousFrontStimulations_none_50000_Intensity_010	20	56	352.106	-0.687301	85.7693
_none_	220620_KWC_35-52-97_mcPak_VariousFrontStimulations_none_50000_Intensity_010	20	57	358.387	-0.135795	87.0655
_none_	220620_KWC_35-52-97_mcPak_VariousFrontStimulations_none_50000_Intensity_010	20	58	364.667	0.192206	88.9015
_none_	220620_KWC_35-52-97_mcPak_VariousFrontStimulations_none_50000_Intensity_010	20	59	370.948	0.542022	90.4737
_none_	220620_KWC_35-52-97_mcPak_VariousFrontStimulations_none_50000_Intensity_011	21	0	0.578084	7.95356e-16	-12.9891
_none_	220620_KWC_35-52-97_mcPak_VariousFrontStimulations_none_50000_Intensity_011	21	1	6.81203	-0.222247	-11.395
_none_	220620_KWC_35-52-97_mcPak_VariousFrontStimulations_none_50000_Intensity_011	21	2	13.0616	-0.264629	-10.0494
_none_	220620_KWC_35-52-97_mcPak_VariousFrontStimulations_none_50000_Intensity_011	21	3	19.3424	-0.147693	-9.1257
_none_	220620_KWC_35-52-97_mcPak_VariousFrontStimulations_none_50000_Intensity_011	21	4	25.592	-0.0171913	-7.93664
_none_	220620_KWC_35-52-97_mcPak_VariousFrontStimulations_none_50000_Intensity_011	21	5	31.8728	0.151904	-6.84037
_none_	220620_KWC_35-52-97_mcPak_VariousFrontStimulations_none_50000_Intensity_011	21	6	38.138	0.459515	-5.30499
_none_	220620_KWC_35-52-97_mcPak_VariousFrontStimulations_none_50000_Intensity_011	21	7	44.4344	0.545933	-4.1084
_none_	220620_KWC_35-52-97_mcPak_VariousFrontStimulations_none_50000_Intensity_011	21	8	50.684	0.834174	-2.81925
_none_	220620_KWC_35-52-97_mcPak_VariousFrontStimulations_none_50000_Intensity_011	21	9	56.9648	0.339122	-1.60047
_none_	220620_KWC_35-52-97_mcPak_VariousFrontStimulations_none_50000_Intensity_011	21	10	63.2612	0	0
_none_	220620_KWC_35-52-97_mcPak_VariousFrontStimulations_none_50000_Intensity_011	21	11	69.5264	-0.450107	1.24286
_none_	220620_KWC_35-52-97_mcPak_VariousFrontStimulations_none_50000_Intensity_011	21	12	75.7916	-0.82271	2.19573
_none_	220620_KWC_35-52-97_mcPak_VariousFrontStimulations_none_50000_Intensity_011	21	13	82.0724	-1.07835	2.79744
_none_	220620_KWC_35-52-97_mcPak_VariousFrontStimulations_none_50000_Intensity_011	21	14	88.3533	-1.08143	3.49664
_none_	220620_KWC_35-52-97_mcPak_VariousFrontStimulations_none_50000_Intensity_011	21	15	94.6341	-1.23847	4.1178
_none_	220620_KWC_35-52-97_mcPak_VariousFrontStimulations_none_50000_Intensity_011	21	16	100.915	-1.0165	4.83301
_none_	220620_KWC_35-52-97_mcPak_VariousFrontStimulations_none_50000_Intensity_011	21	17	107.196	-0.890228	5.5192
_none_	220620_KWC_35-52-97_mcPak_VariousFrontStimulations_none_50000_Intensity_011	21	18	113.477	-0.713835	6.41914
_none_	220620_KWC_35-52-97_mcPak_VariousFrontStimulations_none_50000_Intensity_011	21	19	119.742	-0.575173	7.44348
_none_	220620_KWC_35-52-97_mcPak_VariousFrontStimulations_none_50000_Intensity_011	21	20	126.038	-0.349207	8.42115
_none_	220620_KWC_35-52-97_mcPak_VariousFrontStimulations_none_50000_Intensity_011	21	21	132.319	-0.0739849	9.58096
_none_	220620_KWC_35-52-97_mcPak_VariousFrontStimulations_none_50000_Intensity_011	21	22	138.584	0.167902	10.6784
_none_	220620_KWC_35-52-97_mcPak_VariousFrontStimulations_none_50000_Intensity_011	21	23	144.881	0.367977	11.9826
_none_	220620_KWC_35-52-97_mcPak_VariousFrontStimulations_none_50000_Intensity_011	21	24	151.161	0.721164	13.3333
_none_	220620_KWC_35-52-97_mcPak_VariousFrontStimulations_none_50000_Intensity_011	21	25	157.442	0.6078	14.3961
_none_	220620_KWC_35-52-97_mcPak_VariousFrontStimulations_none_50000_Intensity_011	21	26	163.704	0.754538	15.6006
_none_	220620_KWC_35-52-97_mcPak_VariousFrontStimulations_none_50000_Intensity_011	21	27	169.985	0.784401	16.8113
_none_	220620_KWC_35-52-97_mcPak_VariousFrontStimulations_none_50000_Intensity_011	21	28	176.266	0.683825	17.7631
_none_	220620_KWC_35-52-97_mcPak_VariousFrontStimulations_none_50000_Intensity_011	21	29	182.515	0.641528	18.7639
_none_	220620_KWC_35-52-97_mcPak_VariousFrontStimulations_none_50000_Intensity_011	21	30	188.78	0.659004	19.6366
_none_	220620_KWC_35-52-97_mcPak_VariousFrontStimulations_none_50000_Intensity_011	21	31	195.093	0.817036	20.9071
_none_	220620_KWC_35-52-97_mcPak_VariousFrontStimulations_none_50000_Intensity_011	21	32	201.374	0.867217	22.0509
_none_	220620_KWC_35-52-97_mcPak_VariousFrontStimulations_none_50000_Intensity_011	21	33	207.639	1.08126	23.1713
_none_	220620_KWC_35-52-97_mcPak_VariousFrontStimulations_none_50000_Intensity_011	21	34	213.936	1.23788	24.2742
_none_	220620_KWC_35-52-97_mcPak_VariousFrontStimulations_none_50000_Intensity_011	21	35	220.17	1.44063	25.3284
_none_	220620_KWC_35-52-97_mcPak_VariousFrontStimulations_none_50000_Intensity_011	21	36	226.451	1.64596	26.4775
_none_	220620_KWC_35-52-97_mcPak_VariousFrontStimulations_none_50000_Intensity_011	21	37	232.716	1.92268	27.4601
_none_	220620_KWC_35-52-97_mcPak_VariousFrontStimulations_none_50000_Intensity_011	21	38	238.997	2.13295	28.5584
_none_	220620_KWC_35-52-97_mcPak_VariousFrontStimulations_none_50000_Intensity_011	21	39	245.277	2.32581	29.7141
_none_	220620_KWC_35-52-97_mcPak_VariousFrontStimulations_none_50000_Intensity_011	21	40	251.574	2.43835	30.8246
_none_	220620_KWC_35-52-97_mcPak_VariousFrontStimulations_none_50000_Intensity_011	21	41	257.855	2.70659	32.0764
_none_	220620_KWC_35-52-97_mcPak_VariousFrontStimulations_none_50000_Intensity_011	21	42	264.12	2.97687	33.2869
_none_	220620_KWC_35-52-97_mcPak_VariousFrontStimulations_none_50000_Intensity_011	21	43	270.385	3.2506	34.6239
_none_	220620_KWC_35-52-97_mcPak_VariousFrontStimulations_none_50000_Intensity_011	21	44	276.697	3.45616	36.0134
_none_	220620_KWC_35-52-97_mcPak_VariousFrontStimulations_none_50000_Intensity_011	21	45	282.962	3.46195	37.2691
_none_	220620_KWC_35-52-97_mcPak_VariousFrontStimulations_none_50000_Intensity_011	21	46	289.274	3.47204	38.6829
_none_	220620_KWC_35-52-97_mcPak_VariousFrontStimulations_none_50000_Intensity_011	21	47	295.508	3.41664	39.8992
_none_	220620_KWC_35-52-97_mcPak_VariousFrontStimulations_none_50000_Intensity_011	21	48	301.789	3.04309	41.1653
_none_	220620_KWC_35-52-97_mcPak_VariousFrontStimulations_none_50000_Intensity_011	21	49	308.07	3.04283	42.1997
_none_	220620_KWC_35-52-97_mcPak_VariousFrontStimulations_none_50000_Intensity_011	21	50	314.366	2.92829	43.3354
_none_	220620_KWC_35-52-97_mcPak_VariousFrontStimulations_none_50000_Intensity_011	21	51	320.632	2.76441	44.6337
_none_	220620_KWC_35-52-97_mcPak_VariousFrontStimulations_none_50000_Intensity_011	21	52	326.897	2.68524	45.7905
_none_	220620_KWC_35-52-97_mcPak_VariousFrontStimulations_none_50000_Intensity_011	21	53	333.178	2.59941	46.9349
_none_	220620_KWC_35-52-97_mcPak_VariousFrontStimulations_none_50000_Intensity_011	21	54	339.461	2.56723	48.0746
_none_	220620_KWC_35-52-97_mcPak_VariousFrontStimulations_none_50000_Intensity_011	21	55	345.726	2.43967	49.0809
_none_	220620_KWC_35-52-97_mcPak_VariousFrontStimulations_none_50000_Intensity_011	21	56	352.007	2.36662	50.1142
_none_	220620_KWC_35-52-97_mcPak_VariousFrontStimulations_none_50000_Intensity_011	21	57	358.287	2.11434	51.1871
_none_	220620_KWC_35-52-97_mcPak_VariousFrontStimulations_none_50000_Intensity_011	21	58	364.568	1.98184	52.2442
_none_	220620_KWC_35-52-97_mcPak_VariousFrontStimulations_none_50000_Intensity_011	21	59	370.849	1.64139	53.3322
_none_	220620_KWC_35-52-97_mcPak_VariousFrontStimulations_none_50000_Intensity_012	22	0	0.578083	7.22399e-16	-11.7977
_none_	220620_KWC_35-52-97_mcPak_VariousFrontStimulations_none_50000_Intensity_012	22	1	6.78078	-0.127313	-10.5951
_none_	220620_KWC_35-52-97_mcPak_VariousFrontStimulations_none_50000_Intensity_012	22	2	13.0616	-0.0518747	-9.5011
_none_	220620_KWC_35-52-97_mcPak_VariousFrontStimulations_none_50000_Intensity_012	22	3	19.358	-0.0145368	-8.32999
_none_	220620_KWC_35-52-97_mcPak_VariousFrontStimulations_none_50000_Intensity_012	22	4	25.6232	-0.0401605	-7.17053
_none_	220620_KWC_35-52-97_mcPak_VariousFrontStimulations_none_50000_Intensity_012	22	5	31.904	0.0422117	-6.14832
_none_	220620_KWC_35-52-97_mcPak_VariousFrontStimulations_none_50000_Intensity_012	22	6	38.1692	0.145978	-5.00144
_none_	220620_KWC_35-52-97_mcPak_VariousFrontStimulations_none_50000_Intensity_012	22	7	44.45	0.213229	-3.88038
_none_	220620_KWC_35-52-97_mcPak_VariousFrontStimulations_none_50000_Intensity_012	22	8	50.7309	0.0733365	-2.80719
_none_	220620_KWC_35-52-97_mcPak_VariousFrontStimulations_none_50000_Intensity_012	22	9	57.0117	-0.0420253	-1.49758
_none_	220620_KWC_35-52-97_mcPak_VariousFrontStimulations_none_50000_Intensity_012	22	10	63.2925	0	0
_none_	220620_KWC_35-52-97_mcPak_VariousFrontStimulations_none_50000_Intensity_012	22	11	69.5577	-0.0930099	1.30899
_none_	220620_KWC_35-52-97_mcPak_VariousFrontStimulations_none_50000_Intensity_012	22	12	75.8229	-0.270376	2.48165
_none_	220620_KWC_35-52-97_mcPak_VariousFrontStimulations_none_50000_Intensity_012	22	13	82.0881	-0.0501286	3.63421
_none_	220620_KWC_35-52-97_mcPak_VariousFrontStimulations_none_50000_Intensity_012	22	14	88.4001	0.0127313	4.59881
_none_	220620_KWC_35-52-97_mcPak_VariousFrontStimulations_none_50000_Intensity_012	22	15	94.6341	-0.0408894	5.55773
_none_	220620_KWC_35-52-97_mcPak_VariousFrontStimulations_none_50000_Intensity_012	22	16	100.899	-0.0428729	6.44361
_none_	220620_KWC_35-52-97_mcPak_VariousFrontStimulations_none_50000_Intensity_012	22	17	107.18	-0.0458142	7.4548
_none_	220620_KWC_35-52-97_mcPak_VariousFrontStimulations_none_50000_Intensity_012	22	18	113.445	0.0107394	8.51352
_none_	220620_KWC_35-52-97_mcPak_VariousFrontStimulations_none_50000_Intensity_012	22	19	119.71	0.172746	9.66324
_none_	220620_KWC_35-52-97_mcPak_VariousFrontStimulations_none_50000_Intensity_012	22	20	125.991	0.186181	10.6203
_none_	220620_KWC_35-52-97_mcPak_VariousFrontStimulations_none_50000_Intensity_012	22	21	132.272	0.57864	11.6919
_none_	220620_KWC_35-52-97_mcPak_VariousFrontStimulations_none_50000_Intensity_012	22	22	138.553	0.977702	12.8395
_none_	220620_KWC_35-52-97_mcPak_VariousFrontStimulations_none_50000_Intensity_012	22	23	144.818	1.50837	13.8939
_none_	220620_KWC_35-52-97_mcPak_VariousFrontStimulations_none_50000_Intensity_012	22	24	151.161	1.72076	14.9258
_none_	220620_KWC_35-52-97_mcPak_VariousFrontStimulations_none_50000_Intensity_012	22	25	157.364	2.18532	15.8568
_none_	220620_KWC_35-52-97_mcPak_VariousFrontStimulations_none_50000_Intensity_012	22	26	163.629	2.18519	17.1274
_none_	220620_KWC_35-52-97_mcPak_VariousFrontStimulations_none_50000_Intensity_012	22	27	169.9	2.78169	17.8175
_none_	220620_KWC_35-52-97_mcPak_VariousFrontStimulations_none_50000_Intensity_012	22	28	176.181	3.19402	18.4815
_none_	220620_KWC_35-52-97_mcPak_VariousFrontStimulations_none_50000_Intensity_012	22	29	182.461	3.57578	19.4908
_none_	220620_KWC_35-52-97_mcPak_VariousFrontStimulations_none_50000_Intensity_012	22	30	188.742	3.98716	20.2801
_none_	220620_KWC_35-52-97_mcPak_VariousFrontStimulations_none_50000_Intensity_012	22	31	195.039	4.46655	20.9422
_none_	220620_KWC_35-52-97_mcPak_VariousFrontStimulations_none_50000_Intensity_012	22	32	201.304	4.75518	21.5023
_none_	220620_KWC_35-52-97_mcPak_VariousFrontStimulations_none_50000_Intensity_012	22	33	207.569	5.07936	22.2135
_none_	220620_KWC_35-52-97_mcPak_VariousFrontStimulations_none_50000_Intensity_012	22	34	213.85	5.69313	23.3595
_none_	220620_KWC_35-52-97_mcPak_VariousFrontStimulations_none_50000_Intensity_012	22	35	220.131	6.14762	24.2505
_none_	220620_KWC_35-52-97_mcPak_VariousFrontStimulations_none_50000_Intensity_012	22	36	226.411	6.50198	25.3993
_none_	220620_KWC_35-52-97_mcPak_VariousFrontStimulations_none_50000_Intensity_012	22	37	232.692	7.04493	26.413
_none_	220620_KWC_35-52-97_mcPak_VariousFrontStimulations_none_50000_Intensity_012	22	38	238.957	7.50887	27.3216
_none_	220620_KWC_35-52-97_mcPak_VariousFrontStimulations_none_50000_Intensity_012	22	39	245.238	7.90542	28.3798
_none_	220620_KWC_35-52-97_mcPak_VariousFrontStimulations_none_50000_Intensity_012	22	40	251.519	8.55857	29.1757
_none_	220620_KWC_35-52-97_mcPak_VariousFrontStimulations_none_50000_Intensity_012	22	41	257.816	9.08584	29.6307
_none_	220620_KWC_35-52-97_mcPak_VariousFrontStimulations_none_50000_Intensity_012	22	42	264.065	9.78495	30.47
_none_	220620_KWC_35-52-97_mcPak_VariousFrontStimulations_none_50000_Intensity_012	22	43	270.362	10.6689	31.3579
_none_	220620_KWC_35-52-97_mcPak_VariousFrontStimulations_none_50000_Intensity_012	22	44	276.627	11.4353	32.3654
_none_	220620_KWC_35-52-97_mcPak_VariousFrontStimulations_none_50000_Intensity_012	22	45	282.908	12.2969	33.2539
_none_	220620_KWC_35-52-97_mcPak_VariousFrontStimulations_none_50000_Intensity_012	22	46	289.188	13.2236	34.3911
_none_	220620_KWC_35-52-97_mcPak_VariousFrontStimulations_none_50000_Intensity_012	22	47	295.469	13.9966	35.4745
_none_	220620_KWC_35-52-97_mcPak_VariousFrontStimulations_none_50000_Intensity_012	22	48	301.75	14.9536	36.414
_none_	220620_KWC_35-52-97_mcPak_VariousFrontStimulations_none_50000_Intensity_012	22	49	308.031	16.2238	37.197
_none_	220620_KWC_35-52-97_mcPak_VariousFrontStimulations_none_50000_Intensity_012	22	50	314.296	16.8608	38.2171
_none_	220620_KWC_35-52-97_mcPak_VariousFrontStimulations_none_50000_Intensity_012	22	51	320.577	17.7599	39.0061
_none_	220620_KWC_35-52-97_mcPak_VariousFrontStimulations_none_50000_Intensity_012	22	52	326.842	18.6158	39.6935
_none_	220620_KWC_35-52-97_mcPak_VariousFrontStimulations_none_50000_Intensity_012	22	53	333.123	19.4266	40.5297
_none_	220620_KWC_35-52-97_mcPak_VariousFrontStimulations_none_50000_Intensity_012	22	54	339.419	20.2353	41.1289
_none_	220620_KWC_35-52-97_mcPak_VariousFrontStimulations_none_50000_Intensity_012	22	55	345.653	21.066	41.8751
_none_	220620_KWC_35-52-97_mcPak_VariousFrontStimulations_none_50000_Intensity_012	22	56	351.934	21.8584	42.5284
_none_	220620_KWC_35-52-97_mcPak_VariousFrontStimulations_none_50000_Intensity_012	22	57	358.215	22.5729	43.1213
_none_	220620_KWC_35-52-97_mcPak_VariousFrontStimulations_none_50000_Intensity_012	22	58	364.511	23.3719	43.5328
_none_	220620_KWC_35-52-97_mcPak_VariousFrontStimulations_none_50000_Intensity_012	22	59	370.776	24.1261	43.9456
_none_	220621_KWC_35-52-97_mcPak_VariousFrontStimulations_none_50000_Intensity_000	23	0	0.580009	-1.12467e-14	-29.3756
_none_	220621_KWC_35-52-97_mcPak_VariousFrontStimulations_none_50000_Intensity_000	23	1	6.76758	0.93907	-26.3028
_none_	220621_KWC_35-52-97_mcPak_VariousFrontStimulations_none_50000_Intensity_000	23	2	13.0281	1.91348	-23.0856
_none_	220621_KWC_35-52-97_mcPak_VariousFrontStimulations_none_50000_Intensity_000	23	3	19.239	2.61324	-18.9618
_none_	220621_KWC_35-52-97_mcPak_VariousFrontStimulations_none_50000_Intensity_000	23	4	25.5562	3.12526	-16.1342
_none_	220621_KWC_35-52-97_mcPak_VariousFrontStimulations_none_50000_Intensity_000	23	5	31.8036	2.43374	-12.8479
_none_	220621_KWC_35-52-97_mcPak_VariousFrontStimulations_none_50000_Intensity_000	23	6	38.0729	1.60571	-9.50529
_none_	220621_KWC_35-52-97_mcPak_VariousFrontStimulations_none_50000_Intensity_000	23	7	44.3339	1.60215	-7.23362
_none_	220621_KWC_35-52-97_mcPak_VariousFrontStimulations_none_50000_Intensity_000	23	8	50.5971	1.38423	-4.8333
_none_	220621_KWC_35-52-97_mcPak_VariousFrontStimulations_none_50000_Intensity_000	23	9	56.8354	0.921689	-3.08157
_none_	220621_KWC_35-52-97_mcPak_VariousFrontStimulations_none_50000_Intensity_000	23	10	63.0693	0	0
_none_	220621_KWC_35-52-97_mcPak_VariousFrontStimulations_none_50000_Intensity_000	23	11	69.3333	-0.725165	2.93098
_none_	220621_KWC_35-52-97_mcPak_VariousFrontStimulations_none_50000_Intensity_000	23	12	75.5733	-1.04389	5.72301
_none_	220621_KWC_35-52-97_mcPak_VariousFrontStimulations_none_50000_Intensity_000	23	13	81.8131	-0.631959	9.32444
_none_	220621_KWC_35-52-97_mcPak_VariousFrontStimulations_none_50000_Intensity_000	23	14	88.0656	0.301971	12.447
_none_	220621_KWC_35-52-97_mcPak_VariousFrontStimulations_none_50000_Intensity_000	23	15	94.2973	1.47208	13.9653
_none_	220621_KWC_35-52-97_mcPak_VariousFrontStimulations_none_50000_Intensity_000	23	16	100.565	2.96257	15.7882
_none_	220621_KWC_35-52-97_mcPak_VariousFrontStimulations_none_50000_Intensity_000	23	17	106.835	3.82265	17.7772
_none_	220621_KWC_35-52-97_mcPak_VariousFrontStimulations_none_50000_Intensity_000	23	18	113.068	5.47624	21.4265
_none_	220621_KWC_35-52-97_mcPak_VariousFrontStimulations_none_50000_Intensity_000	23	19	119.33	6.202	24.9096
_none_	220621_KWC_35-52-97_mcPak_VariousFrontStimulations_none_50000_Intensity_000	23	20	125.604	7.10712	28.0191
_none_	220621_KWC_35-52-97_mcPak_VariousFrontStimulations_none_50000_Intensity_000	23	21	131.863	7.27829	31.9073
_none_	220621_KWC_35-52-97_mcPak_VariousFrontStimulations_none_50000_Intensity_000	23	22	138.117	7.98236	34.4331
_none_	220621_KWC_35-52-97_mcPak_VariousFrontStimulations_none_50000_Intensity_000	23	23	144.404	8.38076	40.0136
_none_	220621_KWC_35-52-97_mcPak_VariousFrontStimulations_none_50000_Intensity_000	23	24	150.698	8.85913	42.4859
_none_	220621_KWC_35-52-97_mcPak_VariousFrontStimulations_none_50000_Intensity_000	23	25	156.923	9.72401	44.5256
_none_	220621_KWC_35-52-97_mcPak_VariousFrontStimulations_none_50000_Intensity_000	23	26	163.186	10.8043	47.0098
_none_	220621_KWC_35-52-97_mcPak_VariousFrontStimulations_none_50000_Intensity_000	23	27	169.428	12.0932	49.3246
_none_	220621_KWC_35-52-97_mcPak_VariousFrontStimulations_none_50000_Intensity_000	23	28	175.669	11.6759	51.2218
_none_	220621_KWC_35-52-97_mcPak_VariousFrontStimulations_none_50000_Intensity_000	23	29	181.947	12.0412	54.2051
_none_	220621_KWC_35-52-97_mcPak_VariousFrontStimulations_none_50000_Intensity_000	23	30	188.198	12.0267	56.7773
_none_	220621_KWC_35-52-97_mcPak_VariousFrontStimulations_none_50000_Intensity_000	23	31	194.449	12.0815	60.3317
_none_	220621_KWC_35-52-97_mcPak_VariousFrontStimulations_none_50000_Intensity_000	23	32	200.688	12.0358	63.0112
_none_	220621_KWC_35-52-97_mcPak_VariousFrontStimulations_none_50000_Intensity_000	23	33	206.942	11.2586	66.6406
_none_	220621_KWC_35-52-97_mcPak_VariousFrontStimulations_none_50000_Intensity_000	23	34	213.199	11.4321	69.5337
_none_	220621_KWC_35-52-97_mcPak_VariousFrontStimulations_none_50000_Intensity_000	23	35	219.434	11.2024	71.2693
_none_	220621_KWC_35-52-97_mcPak_VariousFrontStimulations_none_50000_Intensity_000	23	36	225.711	11.7703	74.0424
_none_	220621_KWC_35-52-97_mcPak_VariousFrontStimulations_none_50000_Intensity_000	23	37	232.014	12.5214	76.7942
_none_	220621_KWC_35-52-97_mcPak_VariousFrontStimulations_none_50000_Intensity_000	23	38	238.223	16.4011	80.4022
_none_	220621_KWC_35-52-97_mcPak_VariousFrontStimulations_none_50000_Intensity_000	23	39	244.471	20.5567	82.7016
_none_	220621_KWC_35-52-97_mcPak_VariousFrontStimulations_none_50000_Intensity_000	23	40	250.738	22.6471	84.8478
_none_	220621_KWC_35-52-97_mcPak_VariousFrontStimulations_none_50000_Intensity_000	23	41	257	24.3379	86.2893
_none_	220621_KWC_35-52-97_mcPak_VariousFrontStimulations_none_50000_Intensity_000	23	42	263.253	26.4807	87.9283
_none_	220621_KWC_35-52-97_mcPak_VariousFrontStimulations_none_50000_Intensity_000	23	43	269.472	28.2758	90.0139
_none_	220621_KWC_35-52-97_mcPak_VariousFrontStimulations_none_50000_Intensity_000	23	44	275.741	29.9498	92.0065
_none_	220621_KWC_35-52-97_mcPak_VariousFrontStimulations_none_50000_Intensity_000	23	45	282.037	31.781	94.0355
_none_	220621_KWC_35-52-97_mcPak_VariousFrontStimulations_none_50000_Intensity_000	23	46	288.261	33.5016	96.3547
_none_	220621_KWC_35-52-97_mcPak_VariousFrontStimulations_none_50000_Intensity_000	23	47	294.506	34.2913	97.6628
_none_	220621_KWC_35-52-97_mcPak_VariousFrontStimulations_none_50000_Intensity_000	23	48	300.755	36.8322	100.801
_none_	220621_KWC_35-52-97_mcPak_VariousFrontStimulations_none_50000_Intensity_000	23	49	307.051	38.0653	101.32
_none_	220621_KWC_35-52-97_mcPak_VariousFrontStimulations_none_50000_Intensity_000	23	50	313.268	39.1901	102.11
_none_	220621_KWC_35-52-97_mcPak_VariousFrontStimulations_none_50000_Intensity_000	23	51	319.539	40.4061	102.99
_none_	220621_KWC_35-52-97_mcPak_VariousFrontStimulations_none_50000_Intensity_000	23	52	325.743	42.4221	104.786
_none_	220621_KWC_35-52-97_mcPak_VariousFrontStimulations_none_50000_Intensity_000	23	53	332.083	43.3321	105.514
_none_	220621_KWC_35-52-97_mcPak_VariousFrontStimulations_none_50000_Intensity_000	23	54	338.278	44.4967	106.891
_none_	220621_KWC_35-52-97_mcPak_VariousFrontStimulations_none_50000_Intensity_000	23	55	344.524	46.1622	109.064
_none_	220621_KWC_35-52-97_mcPak_VariousFrontStimulations_none_50000_Intensity_000	23	56	350.775	48.2427	111.792
_none_	220621_KWC_35-52-97_mcPak_VariousFrontStimulations_none_50000_Intensity_000	23	57	357.049	50.4005	115.232
_none_	220621_KWC_35-52-97_mcPak_VariousFrontStimulations_none_50000_Intensity_000	23	58	363.247	50.771	116.024
_none_	220621_KWC_35-52-97_mcPak_VariousFrontStimulations_none_50000_Intensity_000	23	59	369.523	51.0928	116.802
_none_	220621_KWC_35-52-97_mcPak_VariousFrontStimulations_none_50000_Intensity_001	24	0	0.564716	-4.2274e-15	-23.0129
_none_	220621_KWC_35-52-97_mcPak_VariousFrontStimulations_none_50000_Intensity_001	24	1	6.77518	-0.308027	-20.4342
_none_	220621_KWC_35-52-97_mcPak_VariousFrontStimulations_none_50000_Intensity_001	24	2	13.0357	0.287287	-18.1407
_none_	220621_KWC_35-52-97_mcPak_VariousFrontStimulations_none_50000_Intensity_001	24	3	19.3321	0.0929783	-16.0446
_none_	220621_KWC_35-52-97_mcPak_VariousFrontStimulations_none_50000_Intensity_001	24	4	25.553	-0.0619479	-12.764
_none_	220621_KWC_35-52-97_mcPak_VariousFrontStimulations_none_50000_Intensity_001	24	5	31.7749	-0.734922	-11.0681
_none_	220621_KWC_35-52-97_mcPak_VariousFrontStimulations_none_50000_Intensity_001	24	6	38.0557	-1.13408	-9.07707
_none_	220621_KWC_35-52-97_mcPak_VariousFrontStimulations_none_50000_Intensity_001	24	7	44.3095	-0.933242	-7.34312
_none_	220621_KWC_35-52-97_mcPak_VariousFrontStimulations_none_50000_Intensity_001	24	8	50.5764	-0.496035	-4.69079
_none_	220621_KWC_35-52-97_mcPak_VariousFrontStimulations_none_50000_Intensity_001	24	9	56.8416	0.0855955	-2.67419
_none_	220621_KWC_35-52-97_mcPak_VariousFrontStimulations_none_50000_Intensity_001	24	10	63.064	0	0
_none_	220621_KWC_35-52-97_mcPak_VariousFrontStimulations_none_50000_Intensity_001	24	11	69.2968	0.133121	2.65797
_none_	220621_KWC_35-52-97_mcPak_VariousFrontStimulations_none_50000_Intensity_001	24	12	75.5631	-0.0541218	5.77404
_none_	220621_KWC_35-52-97_mcPak_VariousFrontStimulations_none_50000_Intensity_001	24	13	81.8195	1.05062	7.64349
_none_	220621_KWC_35-52-97_mcPak_VariousFrontStimulations_none_50000_Intensity_001	24	14	88.0895	2.13388	9.80898
_none_	220621_KWC_35-52-97_mcPak_VariousFrontStimulations_none_50000_Intensity_001	24	15	94.3439	2.68629	12.0234
_none_	220621_KWC_35-52-97_mcPak_VariousFrontStimulations_none_50000_Intensity_001	24	16	100.573	4.15337	13.8898
_none_	220621_KWC_35-52-97_mcPak_VariousFrontStimulations_none_50000_Intensity_001	24	17	106.829	5.02535	16.295
_none_	220621_KWC_35-52-97_mcPak_VariousFrontStimulations_none_50000_Intensity_001	24	18	113.106	5.98623	19.2208
_none_	220621_KWC_35-52-97_mcPak_VariousFrontStimulations_none_50000_Intensity_001	24	19	119.317	6.96085	21.7523
_none_	220621_KWC_35-52-97_mcPak_VariousFrontStimulations_none_50000_Intensity_001	24	20	125.581	8.11115	23.9156
_none_	220621_KWC_35-52-97_mcPak_VariousFrontStimulations_none_50000_Intensity_001	24	21	131.873	8.64691	25.7637
_none_	220621_KWC_35-52-97_mcPak_VariousFrontStimulations_none_50000_Intensity_001	24	22	138.135	9.30245	27.5809
_none_	220621_KWC_35-52-97_mcPak_VariousFrontStimulations_none_50000_Intensity_001	24	23	144.383	10.5992	29.5738
_none_	220621_KWC_35-52-97_mcPak_VariousFrontStimulations_none_50000_Intensity_001	24	24	150.634	12.0137	31.7417
_none_	220621_KWC_35-52-97_mcPak_VariousFrontStimulations_none_50000_Intensity_001	24	25	156.882	14.0178	33.3396
_none_	220621_KWC_35-52-97_mcPak_VariousFrontStimulations_none_50000_Intensity_001	24	26	163.153	15.0067	35.2263
_none_	220621_KWC_35-52-97_mcPak_VariousFrontStimulations_none_50000_Intensity_001	24	27	169.417	16.7152	36.9504
_none_	220621_KWC_35-52-97_mcPak_VariousFrontStimulations_none_50000_Intensity_001	24	28	175.65	18.5626	38.9518
_none_	220621_KWC_35-52-97_mcPak_VariousFrontStimulations_none_50000_Intensity_001	24	29	181.924	20.1222	40.5063
_none_	220621_KWC_35-52-97_mcPak_VariousFrontStimulations_none_50000_Intensity_001	24	30	188.154	21.7928	41.7618
_none_	220621_KWC_35-52-97_mcPak_VariousFrontStimulations_none_50000_Intensity_001	24	31	194.396	23.0327	42.8527
_none_	220621_KWC_35-52-97_mcPak_VariousFrontStimulations_none_50000_Intensity_001	24	32	200.652	24.3703	44.4593
_none_	220621_KWC_35-52-97_mcPak_VariousFrontStimulations_none_50000_Intensity_001	24	33	206.926	26.0834	46.5904
_none_	220621_KWC_35-52-97_mcPak_VariousFrontStimulations_none_50000_Intensity_001	24	34	213.222	27.1547	49.0695
_none_	220621_KWC_35-52-97_mcPak_VariousFrontStimulations_none_50000_Intensity_001	24	35	219.484	28.7712	50.8549
_none_	220621_KWC_35-52-97_mcPak_VariousFrontStimulations_none_50000_Intensity_001	24	36	225.735	30.1234	53.0338
_none_	220621_KWC_35-52-97_mcPak_VariousFrontStimulations_none_50000_Intensity_001	24	37	231.981	31.5513	54.9328
_none_	220621_KWC_35-52-97_mcPak_VariousFrontStimulations_none_50000_Intensity_001	24	38	238.229	32.2881	57.4454
_none_	220621_KWC_35-52-97_mcPak_VariousFrontStimulations_none_50000_Intensity_001	24	39	244.468	33.1913	59.1739
_none_	220621_KWC_35-52-97_mcPak_VariousFrontStimulations_none_50000_Intensity_001	24	40	250.704	34.5703	60.8149
_none_	220621_KWC_35-52-97_mcPak_VariousFrontStimulations_none_50000_Intensity_001	24	41	256.941	35.7487	62.6103
_none_	220621_KWC_35-52-97_mcPak_VariousFrontStimulations_none_50000_Intensity_001	24	42	263.206	37.1427	64.9713
_none_	220621_KWC_35-52-97_mcPak_VariousFrontStimulations_none_50000_Intensity_001	24	43	269.455	38.5653	66.4409
_none_	220621_KWC_35-52-97_mcPak_VariousFrontStimulations_none_50000_Intensity_001	24	44	275.751	40.8219	67.5606
_none_	220621_KWC_35-52-97_mcPak_VariousFrontStimulations_none_50000_Intensity_001	24	45	282.003	42.6806	69.226
_none_	220621_KWC_35-52-97_mcPak_VariousFrontStimulations_none_50000_Intensity_001	24	46	288.287	44.4595	71.1849
_none_	220621_KWC_35-52-97_mcPak_VariousFrontStimulations_none_50000_Intensity_001	24	47	294.51	45.8316	73.0231
_none_	220621_KWC_35-52-97_mcPak_VariousFrontStimulations_none_50000_Intensity_001	24	48	300.792	47.4772	75.0088
_none_	220621_KWC_35-52-97_mcPak_VariousFrontStimulations_none_50000_Intensity_001	24	49	307.024	48.68	76.5976
_none_	220621_KWC_35-52-97_mcPak_VariousFrontStimulations_none_50000_Intensity_001	24	50	313.251	50.0074	78.1643
_none_	220621_KWC_35-52-97_mcPak_VariousFrontStimulations_none_50000_Intensity_001	24	51	319.509	50.9809	80.7988
_none_	220621_KWC_35-52-97_mcPak_VariousFrontStimulations_none_50000_Intensity_001	24	52	325.75	51.7549	82.8135
_none_	220621_KWC_35-52-97_mcPak_VariousFrontStimulations_none_50000_Intensity_001	24	53	332.016	52.6113	84.0782
_none_	220621_KWC_35-52-97_mcPak_VariousFrontStimulations_none_50000_Intensity_001	24	54	338.274	53.311	85.4734
_none_	220621_KWC_35-52-97_mcPak_VariousFrontStimulations_none_50000_Intensity_001	24	55	344.51	54.0233	87.2485
_none_	220621_KWC_35-52-97_mcPak_VariousFrontStimulations_none_50000_Intensity_001	24	56	350.751	54.322	89.1
_none_	220621_KWC_35-52-97_mcPak_VariousFrontStimulations_none_50000_Intensity_001	24	57	357.031	55.0474	91.4026
_none_	220621_KWC_35-52-97_mcPak_VariousFrontStimulations_none_50000_Intensity_001	24	58	363.3	55.1703	94.0207
_none_	220621_KWC_35-52-97_mcPak_VariousFrontStimulations_none_50000_Intensity_001	24	59	369.553	54.8294	96.9584
_none_	220621_KWC_35-52-97_mcPak_VariousFrontStimulations_none_50000_Intensity_002	25	0	0.594741	-5.52131e-15	-30.0566
_none_	220621_KWC_35-52-97_mcPak_VariousFrontStimulations_none_50000_Intensity_002	25	1	6.79417	0.987137	-26.7509
_none_	220621_KWC_35-52-97_mcPak_VariousFrontStimulations_none_50000_Intensity_002	25	2	13.037	1.03225	-24.2721
_none_	220621_KWC_35-52-97_mcPak_VariousFrontStimulations_none_50000_Intensity_002	25	3	19.3022	1.47422	-21.1354
_none_	220621_KWC_35-52-97_mcPak_VariousFrontStimulations_none_50000_Intensity_002	25	4	25.5869	1.67464	-17.864
_none_	220621_KWC_35-52-97_mcPak_VariousFrontStimulations_none_50000_Intensity_002	25	5	31.8365	1.73446	-13.5466
_none_	220621_KWC_35-52-97_mcPak_VariousFrontStimulations_none_50000_Intensity_002	25	6	38.0818	0.962317	-9.83451
_none_	220621_KWC_35-52-97_mcPak_VariousFrontStimulations_none_50000_Intensity_002	25	7	44.3365	0.434646	-9.15512
_none_	220621_KWC_35-52-97_mcPak_VariousFrontStimulations_none_50000_Intensity_002	25	8	50.5861	0.669071	-5.65799
_none_	220621_KWC_35-52-97_mcPak_VariousFrontStimulations_none_50000_Intensity_002	25	9	56.8389	1.24938	-2.69412
_none_	220621_KWC_35-52-97_mcPak_VariousFrontStimulations_none_50000_Intensity_002	25	10	63.1354	0	0
_none_	220621_KWC_35-52-97_mcPak_VariousFrontStimulations_none_50000_Intensity_002	25	11	69.3732	-1.45499	3.19384
_none_	220621_KWC_35-52-97_mcPak_VariousFrontStimulations_none_50000_Intensity_002	25	12	75.6723	-1.45246	6.01924
_none_	220621_KWC_35-52-97_mcPak_VariousFrontStimulations_none_50000_Intensity_002	25	13	81.9257	-1.65574	8.44899
_none_	220621_KWC_35-52-97_mcPak_VariousFrontStimulations_none_50000_Intensity_002	25	14	88.178	-0.867629	11.7453
_none_	220621_KWC_35-52-97_mcPak_VariousFrontStimulations_none_50000_Intensity_002	25	15	94.4445	-1.3247	15.499
_none_	220621_KWC_35-52-97_mcPak_VariousFrontStimulations_none_50000_Intensity_002	25	16	100.742	-1.38292	18.3446
_none_	220621_KWC_35-52-97_mcPak_VariousFrontStimulations_none_50000_Intensity_002	25	17	106.98	-1.04104	20.9435
_none_	220621_KWC_35-52-97_mcPak_VariousFrontStimulations_none_50000_Intensity_002	25	18	113.245	-0.039592	24.2971
_none_	220621_KWC_35-52-97_mcPak_VariousFrontStimulations_none_50000_Intensity_002	25	19	119.48	0.836422	27.6152
_none_	220621_KWC_35-52-97_mcPak_VariousFrontStimulations_none_50000_Intensity_002	25	20	125.76	0.747123	30.3428
_none_	220621_KWC_35-52-97_mcPak_VariousFrontStimulations_none_50000_Intensity_002	25	21	132.051	0.333837	33.1108
_none_	220621_KWC_35-52-97_mcPak_VariousFrontStimulations_none_50000_Intensity_002	25	22	138.299	0.304692	36.1377
_none_	220621_KWC_35-52-97_mcPak_VariousFrontStimulations_none_50000_Intensity_002	25	23	144.598	0.0192304	39.166
_none_	220621_KWC_35-52-97_mcPak_VariousFrontStimulations_none_50000_Intensity_002	25	24	150.839	-1.41639	42.0472
_none_	220621_KWC_35-52-97_mcPak_VariousFrontStimulations_none_50000_Intensity_002	25	25	157.12	-3.33544	44.7075
_none_	220621_KWC_35-52-97_mcPak_VariousFrontStimulations_none_50000_Intensity_002	25	26	163.379	-4.22616	47.0649
_none_	220621_KWC_35-52-97_mcPak_VariousFrontStimulations_none_50000_Intensity_002	25	27	169.604	-3.74992	51.1202
_none_	220621_KWC_35-52-97_mcPak_VariousFrontStimulations_none_50000_Intensity_002	25	28	175.878	-3.65863	54.3407
_none_	220621_KWC_35-52-97_mcPak_VariousFrontStimulations_none_50000_Intensity_002	25	29	182.185	-4.05721	57.4445
_none_	220621_KWC_35-52-97_mcPak_VariousFrontStimulations_none_50000_Intensity_002	25	30	188.416	-3.17221	60.4781
_none_	220621_KWC_35-52-97_mcPak_VariousFrontStimulations_none_50000_Intensity_002	25	31	194.697	-2.13045	62.8555
_none_	220621_KWC_35-52-97_mcPak_VariousFrontStimulations_none_50000_Intensity_002	25	32	200.918	-1.31292	66.8234
_none_	220621_KWC_35-52-97_mcPak_VariousFrontStimulations_none_50000_Intensity_002	25	33	207.199	-0.929845	68.8193
_none_	220621_KWC_35-52-97_mcPak_VariousFrontStimulations_none_50000_Intensity_002	25	34	213.454	0.105068	72.5157
_none_	220621_KWC_35-52-97_mcPak_VariousFrontStimulations_none_50000_Intensity_002	25	35	219.735	1.7487	76.8736
_none_	220621_KWC_35-52-97_mcPak_VariousFrontStimulations_none_50000_Intensity_002	25	36	225.954	2.01154	79.5712
_none_	220621_KWC_35-52-97_mcPak_VariousFrontStimulations_none_50000_Intensity_002	25	37	232.232	2.49423	83.5223
_none_	220621_KWC_35-52-97_mcPak_VariousFrontStimulations_none_50000_Intensity_002	25	38	238.472	2.65625	86.4065
_none_	220621_KWC_35-52-97_mcPak_VariousFrontStimulations_none_50000_Intensity_002	25	39	244.821	2.76711	88.7069
_none_	220621_KWC_35-52-97_mcPak_VariousFrontStimulations_none_50000_Intensity_002	25	40	251.025	3.78366	92.6844
_none_	220621_KWC_35-52-97_mcPak_VariousFrontStimulations_none_50000_Intensity_002	25	41	257.275	3.55376	93.4522
_none_	220621_KWC_35-52-97_mcPak_VariousFrontStimulations_none_50000_Intensity_002	25	42	263.535	3.63947	94.1447
_none_	220621_KWC_35-52-97_mcPak_VariousFrontStimulations_none_50000_Intensity_002	25	43	269.776	3.24315	96.3753
_none_	220621_KWC_35-52-97_mcPak_VariousFrontStimulations_none_50000_Intensity_002	25	44	276.05	2.20311	97.7504
_none_	220621_KWC_35-52-97_mcPak_VariousFrontStimulations_none_50000_Intensity_002	25	45	282.292	1.78496	100.271
_none_	220621_KWC_35-52-97_mcPak_VariousFrontStimulations_none_50000_Intensity_002	25	46	288.544	0.679385	104.223
_none_	220621_KWC_35-52-97_mcPak_VariousFrontStimulations_none_50000_Intensity_002	25	47	294.805	0.466719	106.649
_none_	220621_KWC_35-52-97_mcPak_VariousFrontStimulations_none_50000_Intensity_002	25	48	301.075	0.147522	110.145
_none_	220621_KWC_35-52-97_mcPak_VariousFrontStimulations_none_50000_Intensity_002	25	49	307.314	0.287724	110.314
_none_	220621_KWC_35-52-97_mcPak_VariousFrontStimulations_none_50000_Intensity_002	25	50	313.571	-0.05829	111.252
_none_	220621_KWC_35-52-97_mcPak_VariousFrontStimulations_none_50000_Intensity_002	25	51	319.832	-0.804216	110.327
_none_	220621_KWC_35-52-97_mcPak_VariousFrontStimulations_none_50000_Intensity_002	25	52	326.089	-1.34134	111.205
_none_	220621_KWC_35-52-97_mcPak_VariousFrontStimulations_none_50000_Intensity_002	25	53	332.373	-1.33102	111.379
_none_	220621_KWC_35-52-97_mcPak_VariousFrontStimulations_none_50000_Intensity_002	25	54	338.573	-1.21178	112.212
_none_	220621_KWC_35-52-97_mcPak_VariousFrontStimulations_none_50000_Intensity_002	25	55	344.812	-1.00098	113.953
_none_	220621_KWC_35-52-97_mcPak_VariousFrontStimulations_none_50000_Intensity_002	25	56	351.035	-1.48307	114.19
_none_	220621_KWC_35-52-97_mcPak_VariousFrontStimulations_none_50000_Intensity_002	25	57	357.296	-1.95451	113.59
_none_	220621_KWC_35-52-97_mcPak_VariousFrontStimulations_none_50000_Intensity_002	25	58	363.544	-2.93992	115.54
_none_	220621_KWC_35-52-97_mcPak_VariousFrontStimulations_none_50000_Intensity_002	25	59	369.766	-2.859	120.291
_none_	220621_KWC_35-52-97_mcPak_VariousFrontStimulations_none_50000_Intensity_003	26	0	0.568636	1.24627e-15	-20.3531
_none_	220621_KWC_35-52-97_mcPak_VariousFrontStimulations_none_50000_Intensity_003	26	1	6.75765	-0.233232	-18.3526
_none_	220621_KWC_35-52-97_mcPak_VariousFrontStimulations_none_50000_Intensity_003	26	2	13.0122	-0.983604	-16.5402
_none_	220621_KWC_35-52-97_mcPak_VariousFrontStimulations_none_50000_Intensity_003	26	3	19.2618	-1.56109	-14.0205
_none_	220621_KWC_35-52-97_mcPak_VariousFrontStimulations_none_50000_Intensity_003	26	4	25.4985	-1.17217	-11.0253
_none_	220621_KWC_35-52-97_mcPak_VariousFrontStimulations_none_50000_Intensity_003	26	5	31.7366	-1.27437	-8.78961
_none_	220621_KWC_35-52-97_mcPak_VariousFrontStimulations_none_50000_Intensity_003	26	6	37.9859	-0.946804	-6.59136
_none_	220621_KWC_35-52-97_mcPak_VariousFrontStimulations_none_50000_Intensity_003	26	7	44.2393	-0.691909	-5.77894
_none_	220621_KWC_35-52-97_mcPak_VariousFrontStimulations_none_50000_Intensity_003	26	8	50.4732	-0.416639	-3.26247
_none_	220621_KWC_35-52-97_mcPak_VariousFrontStimulations_none_50000_Intensity_003	26	9	56.7784	-0.208376	-0.980755
_none_	220621_KWC_35-52-97_mcPak_VariousFrontStimulations_none_50000_Intensity_003	26	10	63.0186	0	0
_none_	220621_KWC_35-52-97_mcPak_VariousFrontStimulations_none_50000_Intensity_003	26	11	69.2529	0.0201984	1.08558
_none_	220621_KWC_35-52-97_mcPak_VariousFrontStimulations_none_50000_Intensity_003	26	12	75.4884	0.196997	1.899
_none_	220621_KWC_35-52-97_mcPak_VariousFrontStimulations_none_50000_Intensity_003	26	13	81.7525	0.275737	2.45244
_none_	220621_KWC_35-52-97_mcPak_VariousFrontStimulations_none_50000_Intensity_003	26	14	88.033	0.334863	2.26858
_none_	220621_KWC_35-52-97_mcPak_VariousFrontStimulations_none_50000_Intensity_003	26	15	94.2758	0.352605	1.54873
_none_	220621_KWC_35-52-97_mcPak_VariousFrontStimulations_none_50000_Intensity_003	26	16	100.488	0.343147	0.70374
_none_	220621_KWC_35-52-97_mcPak_VariousFrontStimulations_none_50000_Intensity_003	26	17	106.753	0.155608	-0.350266
_none_	220621_KWC_35-52-97_mcPak_VariousFrontStimulations_none_50000_Intensity_003	26	18	113.035	0.140372	-1.04537
_none_	220621_KWC_35-52-97_mcPak_VariousFrontStimulations_none_50000_Intensity_003	26	19	119.255	0.141595	-1.85592
_none_	220621_KWC_35-52-97_mcPak_VariousFrontStimulations_none_50000_Intensity_003	26	20	125.533	0.0775066	-2.06255
_none_	220621_KWC_35-52-97_mcPak_VariousFrontStimulations_none_50000_Intensity_003	26	21	131.739	0.101262	-2.10766
_none_	220621_KWC_35-52-97_mcPak_VariousFrontStimulations_none_50000_Intensity_003	26	22	138.034	0.109025	-2.10136
_none_	220621_KWC_35-52-97_mcPak_VariousFrontStimulations_none_50000_Intensity_003	26	23	144.32	-0.107753	-1.92958
_none_	220621_KWC_35-52-97_mcPak_VariousFrontStimulations_none_50000_Intensity_003	26	24	150.572	-0.130982	-1.74234
_none_	220621_KWC_35-52-97_mcPak_VariousFrontStimulations_none_50000_Intensity_003	26	25	156.822	-0.115923	-1.6657
_none_	220621_KWC_35-52-97_mcPak_VariousFrontStimulations_none_50000_Intensity_003	26	26	163.074	-0.266746	-1.54342
_none_	220621_KWC_35-52-97_mcPak_VariousFrontStimulations_none_50000_Intensity_003	26	27	169.355	-0.185205	-1.37415
_none_	220621_KWC_35-52-97_mcPak_VariousFrontStimulations_none_50000_Intensity_003	26	28	175.601	-0.14528	-0.852229
_none_	220621_KWC_35-52-97_mcPak_VariousFrontStimulations_none_50000_Intensity_003	26	29	181.849	-0.091755	-0.267733
_none_	220621_KWC_35-52-97_mcPak_VariousFrontStimulations_none_50000_Intensity_003	26	30	188.108	0.0279613	1.09189
_none_	220621_KWC_35-52-97_mcPak_VariousFrontStimulations_none_50000_Intensity_003	26	31	194.402	0.0600695	3.11463
_none_	220621_KWC_35-52-97_mcPak_VariousFrontStimulations_none_50000_Intensity_003	26	32	200.577	-0.373771	5.85395
_none_	220621_KWC_35-52-97_mcPak_VariousFrontStimulations_none_50000_Intensity_003	26	33	206.857	-0.902811	8.15528
_none_	220621_KWC_35-52-97_mcPak_VariousFrontStimulations_none_50000_Intensity_003	26	34	213.124	-0.962458	9.91028
_none_	220621_KWC_35-52-97_mcPak_VariousFrontStimulations_none_50000_Intensity_003	26	35	219.39	-1.7133	11.7868
_none_	220621_KWC_35-52-97_mcPak_VariousFrontStimulations_none_50000_Intensity_003	26	36	225.626	-2.21905	14.107
_none_	220621_KWC_35-52-97_mcPak_VariousFrontStimulations_none_50000_Intensity_003	26	37	231.89	-2.60287	15.3411
_none_	220621_KWC_35-52-97_mcPak_VariousFrontStimulations_none_50000_Intensity_003	26	38	238.156	-3.28384	17.2743
_none_	220621_KWC_35-52-97_mcPak_VariousFrontStimulations_none_50000_Intensity_003	26	39	244.43	-3.75259	18.3751
_none_	220621_KWC_35-52-97_mcPak_VariousFrontStimulations_none_50000_Intensity_003	26	40	250.661	-4.32524	19.1596
_none_	220621_KWC_35-52-97_mcPak_VariousFrontStimulations_none_50000_Intensity_003	26	41	256.933	-4.5196	19.6845
_none_	220621_KWC_35-52-97_mcPak_VariousFrontStimulations_none_50000_Intensity_003	26	42	263.164	-4.85621	19.7976
_none_	220621_KWC_35-52-97_mcPak_VariousFrontStimulations_none_50000_Intensity_003	26	43	269.462	-4.9095	20.0378
_none_	220621_KWC_35-52-97_mcPak_VariousFrontStimulations_none_50000_Intensity_003	26	44	275.656	-4.86584	20.0474
_none_	220621_KWC_35-52-97_mcPak_VariousFrontStimulations_none_50000_Intensity_003	26	45	281.942	-4.81109	19.8214
_none_	220621_KWC_35-52-97_mcPak_VariousFrontStimulations_none_50000_Intensity_003	26	46	288.195	-4.6598	19.6351
_none_	220621_KWC_35-52-97_mcPak_VariousFrontStimulations_none_50000_Intensity_003	26	47	294.449	-4.46485	19.4585
_none_	220621_KWC_35-52-97_mcPak_VariousFrontStimulations_none_50000_Intensity_003	26	48	300.682	-4.27148	18.8555
_none_	220621_KWC_35-52-97_mcPak_VariousFrontStimulations_none_50000_Intensity_003	26	49	306.938	-3.83413	18.2058
_none_	220621_KWC_35-52-97_mcPak_VariousFrontStimulations_none_50000_Intensity_003	26	50	313.179	-3.39252	17.1861
_none_	220621_KWC_35-52-97_mcPak_VariousFrontStimulations_none_50000_Intensity_003	26	51	319.443	-3.33311	16.3197
_none_	220621_KWC_35-52-97_mcPak_VariousFrontStimulations_none_50000_Intensity_003	26	52	325.682	-3.02376	15.8753
_none_	220621_KWC_35-52-97_mcPak_VariousFrontStimulations_none_50000_Intensity_003	26	53	331.987	-3.0418	15.5644
_none_	220621_KWC_35-52-97_mcPak_VariousFrontStimulations_none_50000_Intensity_003	26	54	338.211	-3.13343	15.709
_none_	220621_KWC_35-52-97_mcPak_VariousFrontStimulations_none_50000_Intensity_003	26	55	344.463	-3.33714	15.8012
_none_	220621_KWC_35-52-97_mcPak_VariousFrontStimulations_none_50000_Intensity_003	26	56	350.715	-3.43846	15.9894
_none_	220621_KWC_35-52-97_mcPak_VariousFrontStimulations_none_50000_Intensity_003	26	57	356.982	-3.45154	16.069
_none_	220621_KWC_35-52-97_mcPak_VariousFrontStimulations_none_50000_Intensity_003	26	58	363.234	-3.50436	16.2451
_none_	220621_KWC_35-52-97_mcPak_VariousFrontStimulations_none_50000_Intensity_003	26	59	369.497	-3.48784	16.3358
_none_	220621_KWC_35-52-97_mcPak_VariousFrontStimulations_none_50000_Intensity_005	27	0	0.593708	-3.22394e-15	-17.5503
_none_	220621_KWC_35-52-97_mcPak_VariousFrontStimulations_none_50000_Intensity_005	27	1	6.78078	-0.489387	-14.7111
_none_	220621_KWC_35-52-97_mcPak_VariousFrontStimulations_none_50000_Intensity_005	27	2	13.0303	-0.521706	-13.1744
_none_	220621_KWC_35-52-97_mcPak_VariousFrontStimulations_none_50000_Intensity_005	27	3	19.2955	-0.782379	-11.3709
_none_	220621_KWC_35-52-97_mcPak_VariousFrontStimulations_none_50000_Intensity_005	27	4	25.5607	-0.88493	-9.81783
_none_	220621_KWC_35-52-97_mcPak_VariousFrontStimulations_none_50000_Intensity_005	27	5	31.8103	-0.823632	-8.24593
_none_	220621_KWC_35-52-97_mcPak_VariousFrontStimulations_none_50000_Intensity_005	27	6	38.0755	-0.700278	-6.72551
_none_	220621_KWC_35-52-97_mcPak_VariousFrontStimulations_none_50000_Intensity_005	27	7	44.3407	-0.468179	-4.98266
_none_	220621_KWC_35-52-97_mcPak_VariousFrontStimulations_none_50000_Intensity_005	27	8	50.6215	-0.267602	-3.41187
_none_	220621_KWC_35-52-97_mcPak_VariousFrontStimulations_none_50000_Intensity_005	27	9	56.8867	-0.0354637	-1.75446
_none_	220621_KWC_35-52-97_mcPak_VariousFrontStimulations_none_50000_Intensity_005	27	10	63.1831	0	0
_none_	220621_KWC_35-52-97_mcPak_VariousFrontStimulations_none_50000_Intensity_005	27	11	69.4041	0.373708	1.76398
_none_	220621_KWC_35-52-97_mcPak_VariousFrontStimulations_none_50000_Intensity_005	27	12	75.7135	0.331829	3.7244
_none_	220621_KWC_35-52-97_mcPak_VariousFrontStimulations_none_50000_Intensity_005	27	13	81.9318	0.199928	5.46943
_none_	220621_KWC_35-52-97_mcPak_VariousFrontStimulations_none_50000_Intensity_005	27	14	88.197	0.0130824	7.07631
_none_	220621_KWC_35-52-97_mcPak_VariousFrontStimulations_none_50000_Intensity_005	27	15	94.431	-0.256753	8.44908
_none_	220621_KWC_35-52-97_mcPak_VariousFrontStimulations_none_50000_Intensity_005	27	16	100.712	-0.621271	9.56197
_none_	220621_KWC_35-52-97_mcPak_VariousFrontStimulations_none_50000_Intensity_005	27	17	106.946	-0.932148	11.1009
_none_	220621_KWC_35-52-97_mcPak_VariousFrontStimulations_none_50000_Intensity_005	27	18	113.227	-1.26404	12.5252
_none_	220621_KWC_35-52-97_mcPak_VariousFrontStimulations_none_50000_Intensity_005	27	19	119.476	-1.76788	13.7246
_none_	220621_KWC_35-52-97_mcPak_VariousFrontStimulations_none_50000_Intensity_005	27	20	125.804	-2.45571	15.4424
_none_	220621_KWC_35-52-97_mcPak_VariousFrontStimulations_none_50000_Intensity_005	27	21	132.053	-2.77697	16.6677
_none_	220621_KWC_35-52-97_mcPak_VariousFrontStimulations_none_50000_Intensity_005	27	22	138.35	-3.30902	18.1129
_none_	220621_KWC_35-52-97_mcPak_VariousFrontStimulations_none_50000_Intensity_005	27	23	144.584	-3.5217	19.9024
_none_	220621_KWC_35-52-97_mcPak_VariousFrontStimulations_none_50000_Intensity_005	27	24	150.849	-3.59853	21.5292
_none_	220621_KWC_35-52-97_mcPak_VariousFrontStimulations_none_50000_Intensity_005	27	25	157.161	-3.36165	23.0602
_none_	220621_KWC_35-52-97_mcPak_VariousFrontStimulations_none_50000_Intensity_005	27	26	163.395	-2.94678	24.4017
_none_	220621_KWC_35-52-97_mcPak_VariousFrontStimulations_none_50000_Intensity_005	27	27	169.66	-2.33899	26.1681
_none_	220621_KWC_35-52-97_mcPak_VariousFrontStimulations_none_50000_Intensity_005	27	28	175.894	-1.81056	27.4348
_none_	220621_KWC_35-52-97_mcPak_VariousFrontStimulations_none_50000_Intensity_005	27	29	182.128	-1.49993	28.9401
_none_	220621_KWC_35-52-97_mcPak_VariousFrontStimulations_none_50000_Intensity_005	27	30	188.424	-0.923744	30.7053
_none_	220621_KWC_35-52-97_mcPak_VariousFrontStimulations_none_50000_Intensity_005	27	31	194.674	-0.513654	32.2586
_none_	220621_KWC_35-52-97_mcPak_VariousFrontStimulations_none_50000_Intensity_005	27	32	200.939	-0.101394	34.176
_none_	220621_KWC_35-52-97_mcPak_VariousFrontStimulations_none_50000_Intensity_005	27	33	207.189	0.470054	36.0676
_none_	220621_KWC_35-52-97_mcPak_VariousFrontStimulations_none_50000_Intensity_005	27	34	213.423	1.04743	37.8013
_none_	220621_KWC_35-52-97_mcPak_VariousFrontStimulations_none_50000_Intensity_005	27	35	219.641	1.77111	39.5151
_none_	220621_KWC_35-52-97_mcPak_VariousFrontStimulations_none_50000_Intensity_005	27	36	225.922	2.32874	40.9316
_none_	220621_KWC_35-52-97_mcPak_VariousFrontStimulations_none_50000_Intensity_005	27	37	232.187	2.81491	42.4814
_none_	220621_KWC_35-52-97_mcPak_VariousFrontStimulations_none_50000_Intensity_005	27	38	238.452	3.19335	44.119
_none_	220621_KWC_35-52-97_mcPak_VariousFrontStimulations_none_50000_Intensity_005	27	39	244.733	3.55774	45.794
_none_	220621_KWC_35-52-97_mcPak_VariousFrontStimulations_none_50000_Intensity_005	27	40	250.967	3.80509	47.4678
_none_	220621_KWC_35-52-97_mcPak_VariousFrontStimulations_none_50000_Intensity_005	27	41	257.232	4.09221	49.1779
_none_	220621_KWC_35-52-97_mcPak_VariousFrontStimulations_none_50000_Intensity_005	27	42	263.466	4.44731	50.6786
_none_	220621_KWC_35-52-97_mcPak_VariousFrontStimulations_none_50000_Intensity_005	27	43	269.794	4.88888	52.4894
_none_	220621_KWC_35-52-97_mcPak_VariousFrontStimulations_none_50000_Intensity_005	27	44	276.028	5.02851	54.2509
_none_	220621_KWC_35-52-97_mcPak_VariousFrontStimulations_none_50000_Intensity_005	27	45	282.293	5.41873	55.7434
_none_	220621_KWC_35-52-97_mcPak_VariousFrontStimulations_none_50000_Intensity_005	27	46	288.558	6.11323	57.3074
_none_	220621_KWC_35-52-97_mcPak_VariousFrontStimulations_none_50000_Intensity_005	27	47	294.808	6.90726	58.7485
_none_	220621_KWC_35-52-97_mcPak_VariousFrontStimulations_none_50000_Intensity_005	27	48	301.104	7.7515	60.4542
_none_	220621_KWC_35-52-97_mcPak_VariousFrontStimulations_none_50000_Intensity_005	27	49	307.322	8.64844	62.1049
_none_	220621_KWC_35-52-97_mcPak_VariousFrontStimulations_none_50000_Intensity_005	27	50	313.572	10.1446	63.8952
_none_	220621_KWC_35-52-97_mcPak_VariousFrontStimulations_none_50000_Intensity_005	27	51	319.822	10.8838	64.9419
_none_	220621_KWC_35-52-97_mcPak_VariousFrontStimulations_none_50000_Intensity_005	27	52	326.087	12.0676	66.1983
_none_	220621_KWC_35-52-97_mcPak_VariousFrontStimulations_none_50000_Intensity_005	27	53	332.352	13.3345	67.6033
_none_	220621_KWC_35-52-97_mcPak_VariousFrontStimulations_none_50000_Intensity_005	27	54	338.586	14.0057	68.945
_none_	220621_KWC_35-52-97_mcPak_VariousFrontStimulations_none_50000_Intensity_005	27	55	344.836	14.7028	69.9331
_none_	220621_KWC_35-52-97_mcPak_VariousFrontStimulations_none_50000_Intensity_005	27	56	351.101	15.3648	71.0149
_none_	220621_KWC_35-52-97_mcPak_VariousFrontStimulations_none_50000_Intensity_005	27	57	357.335	16.1203	72.3027
_none_	220621_KWC_35-52-97_mcPak_VariousFrontStimulations_none_50000_Intensity_005	27	58	363.584	16.9284	73.6209
_none_	220621_KWC_35-52-97_mcPak_VariousFrontStimulations_none_50000_Intensity_005	27	59	369.896	17.8009	74.9954
_none_	220621_KWC_35-52-97_mcPak_VariousFrontStimulations_none_50000_Intensity_007	28	0	0.580547	7.22302e-16	-11.7961
_none_	220621_KWC_35-52-97_mcPak_VariousFrontStimulations_none_50000_Intensity_007	28	1	6.81338	0.37955	-11.3304
_none_	220621_KWC_35-52-97_mcPak_VariousFrontStimulations_none_50000_Intensity_007	28	2	13.0394	0.338943	-9.58364
_none_	220621_KWC_35-52-97_mcPak_VariousFrontStimulations_none_50000_Intensity_007	28	3	19.2899	0.298065	-8.10593
_none_	220621_KWC_35-52-97_mcPak_VariousFrontStimulations_none_50000_Intensity_007	28	4	25.5098	0.633278	-6.6442
_none_	220621_KWC_35-52-97_mcPak_VariousFrontStimulations_none_50000_Intensity_007	28	5	31.7474	0.47431	-5.07346
_none_	220621_KWC_35-52-97_mcPak_VariousFrontStimulations_none_50000_Intensity_007	28	6	37.997	0.237214	-4.32101
_none_	220621_KWC_35-52-97_mcPak_VariousFrontStimulations_none_50000_Intensity_007	28	7	44.233	-0.238113	-3.20559
_none_	220621_KWC_35-52-97_mcPak_VariousFrontStimulations_none_50000_Intensity_007	28	8	50.4863	-0.135977	-2.16657
_none_	220621_KWC_35-52-97_mcPak_VariousFrontStimulations_none_50000_Intensity_007	28	9	56.7359	-0.0150728	-0.942482
_none_	220621_KWC_35-52-97_mcPak_VariousFrontStimulations_none_50000_Intensity_007	28	10	62.9891	0	0
_none_	220621_KWC_35-52-97_mcPak_VariousFrontStimulations_none_50000_Intensity_007	28	11	69.2353	-0.2099	1.18577
_none_	220621_KWC_35-52-97_mcPak_VariousFrontStimulations_none_50000_Intensity_007	28	12	75.4669	-0.350048	2.25477
_none_	220621_KWC_35-52-97_mcPak_VariousFrontStimulations_none_50000_Intensity_007	28	13	81.7308	-0.553387	3.31342
_none_	220621_KWC_35-52-97_mcPak_VariousFrontStimulations_none_50000_Intensity_007	28	14	87.9801	-0.99099	4.2467
_none_	220621_KWC_35-52-97_mcPak_VariousFrontStimulations_none_50000_Intensity_007	28	15	94.2389	-1.25387	5.22439
_none_	220621_KWC_35-52-97_mcPak_VariousFrontStimulations_none_50000_Intensity_007	28	16	100.495	-1.39129	6.78917
_none_	220621_KWC_35-52-97_mcPak_VariousFrontStimulations_none_50000_Intensity_007	28	17	106.732	-1.83537	8.67089
_none_	220621_KWC_35-52-97_mcPak_VariousFrontStimulations_none_50000_Intensity_007	28	18	113.028	-2.09002	10.4491
_none_	220621_KWC_35-52-97_mcPak_VariousFrontStimulations_none_50000_Intensity_007	28	19	119.283	-2.5028	12.4103
_none_	220621_KWC_35-52-97_mcPak_VariousFrontStimulations_none_50000_Intensity_007	28	20	125.547	-2.69079	14.6805
_none_	220621_KWC_35-52-97_mcPak_VariousFrontStimulations_none_50000_Intensity_007	28	21	131.797	-2.84703	16.7471
_none_	220621_KWC_35-52-97_mcPak_VariousFrontStimulations_none_50000_Intensity_007	28	22	138.016	-3.11307	19.0203
_none_	220621_KWC_35-52-97_mcPak_VariousFrontStimulations_none_50000_Intensity_007	28	23	144.283	-3.63241	20.7141
_none_	220621_KWC_35-52-97_mcPak_VariousFrontStimulations_none_50000_Intensity_007	28	24	150.519	-3.75252	22.4922
_none_	220621_KWC_35-52-97_mcPak_VariousFrontStimulations_none_50000_Intensity_007	28	25	156.798	-4.04516	24.1834
_none_	220621_KWC_35-52-97_mcPak_VariousFrontStimulations_none_50000_Intensity_007	28	26	163.021	-3.85482	25.7085
_none_	220621_KWC_35-52-97_mcPak_VariousFrontStimulations_none_50000_Intensity_007	28	27	169.3	-3.95206	27.3178
_none_	220621_KWC_35-52-97_mcPak_VariousFrontStimulations_none_50000_Intensity_007	28	28	175.523	-4.29176	29.5094
_none_	220621_KWC_35-52-97_mcPak_VariousFrontStimulations_none_50000_Intensity_007	28	29	181.767	-4.46358	31.6034
_none_	220621_KWC_35-52-97_mcPak_VariousFrontStimulations_none_50000_Intensity_007	28	30	188.007	-4.30228	33.828
_none_	220621_KWC_35-52-97_mcPak_VariousFrontStimulations_none_50000_Intensity_007	28	31	194.332	-4.15272	35.4571
_none_	220621_KWC_35-52-97_mcPak_VariousFrontStimulations_none_50000_Intensity_007	28	32	200.558	-3.81345	37.2518
_none_	220621_KWC_35-52-97_mcPak_VariousFrontStimulations_none_50000_Intensity_007	28	33	206.797	-4.43835	38.933
_none_	220621_KWC_35-52-97_mcPak_VariousFrontStimulations_none_50000_Intensity_007	28	34	213.052	-4.38169	40.5786
_none_	220621_KWC_35-52-97_mcPak_VariousFrontStimulations_none_50000_Intensity_007	28	35	219.288	-4.23869	42.3349
_none_	220621_KWC_35-52-97_mcPak_VariousFrontStimulations_none_50000_Intensity_007	28	36	225.568	-4.37028	43.7867
_none_	220621_KWC_35-52-97_mcPak_VariousFrontStimulations_none_50000_Intensity_007	28	37	231.804	-4.13817	45.4626
_none_	220621_KWC_35-52-97_mcPak_VariousFrontStimulations_none_50000_Intensity_007	28	38	238.07	-3.83498	46.8589
_none_	220621_KWC_35-52-97_mcPak_VariousFrontStimulations_none_50000_Intensity_007	28	39	244.307	-3.40688	48.3042
_none_	220621_KWC_35-52-97_mcPak_VariousFrontStimulations_none_50000_Intensity_007	28	40	250.556	-3.05303	49.8164
_none_	220621_KWC_35-52-97_mcPak_VariousFrontStimulations_none_50000_Intensity_007	28	41	256.841	-2.64283	51.1971
_none_	220621_KWC_35-52-97_mcPak_VariousFrontStimulations_none_50000_Intensity_007	28	42	263.108	-2.36484	52.67
_none_	220621_KWC_35-52-97_mcPak_VariousFrontStimulations_none_50000_Intensity_007	28	43	269.385	-2.7592	53.7259
_none_	220621_KWC_35-52-97_mcPak_VariousFrontStimulations_none_50000_Intensity_007	28	44	275.629	-3.23394	54.6926
_none_	220621_KWC_35-52-97_mcPak_VariousFrontStimulations_none_50000_Intensity_007	28	45	281.841	-3.06119	55.7353
_none_	220621_KWC_35-52-97_mcPak_VariousFrontStimulations_none_50000_Intensity_007	28	46	288.085	-3.16944	56.7351
_none_	220621_KWC_35-52-97_mcPak_VariousFrontStimulations_none_50000_Intensity_007	28	47	294.322	-3.35223	57.5329
_none_	220621_KWC_35-52-97_mcPak_VariousFrontStimulations_none_50000_Intensity_007	28	48	300.62	-3.04448	58.2922
_none_	220621_KWC_35-52-97_mcPak_VariousFrontStimulations_none_50000_Intensity_007	28	49	306.873	-2.91715	59.2547
_none_	220621_KWC_35-52-97_mcPak_VariousFrontStimulations_none_50000_Intensity_007	28	50	313.108	-2.84864	60.122
_none_	220621_KWC_35-52-97_mcPak_VariousFrontStimulations_none_50000_Intensity_007	28	51	319.41	-2.90418	61.0609
_none_	220621_KWC_35-52-97_mcPak_VariousFrontStimulations_none_50000_Intensity_007	28	52	325.661	-2.85908	61.5588
_none_	220621_KWC_35-52-97_mcPak_VariousFrontStimulations_none_50000_Intensity_007	28	53	331.878	-2.64596	62.0938
_none_	220621_KWC_35-52-97_mcPak_VariousFrontStimulations_none_50000_Intensity_007	28	54	338.14	-2.8395	62.5511
_none_	220621_KWC_35-52-97_mcPak_VariousFrontStimulations_none_50000_Intensity_007	28	55	344.394	-2.74447	63.1791
_none_	220621_KWC_35-52-97_mcPak_VariousFrontStimulations_none_50000_Intensity_007	28	56	350.638	-2.55905	64.2507
_none_	220621_KWC_35-52-97_mcPak_VariousFrontStimulations_none_50000_Intensity_007	28	57	356.953	-2.29719	65.213
_none_	220621_KWC_35-52-97_mcPak_VariousFrontStimulations_none_50000_Intensity_007	28	58	363.211	-2.04102	66.4229
_none_	220621_KWC_35-52-97_mcPak_VariousFrontStimulations_none_50000_Intensity_007	28	59	369.485	-1.8038	67.9999
_none_	220621_KWC_35-52-97_mcPak_VariousFrontStimulations_none_50000_Intensity_008	29	0	0.578086	-3.15203e-15	-17.1589
_none_	220621_KWC_35-52-97_mcPak_VariousFrontStimulations_none_50000_Intensity_008	29	1	6.76516	0.0344195	-15.8816
_none_	220621_KWC_35-52-97_mcPak_VariousFrontStimulations_none_50000_Intensity_008	29	2	13.0772	-0.342995	-14.3576
_none_	220621_KWC_35-52-97_mcPak_VariousFrontStimulations_none_50000_Intensity_008	29	3	19.2799	-0.65227	-12.6875
_none_	220621_KWC_35-52-97_mcPak_VariousFrontStimulations_none_50000_Intensity_008	29	4	25.5451	-0.863542	-10.9892
_none_	220621_KWC_35-52-97_mcPak_VariousFrontStimulations_none_50000_Intensity_008	29	5	31.7947	-1.15289	-9.31737
_none_	220621_KWC_35-52-97_mcPak_VariousFrontStimulations_none_50000_Intensity_008	29	6	38.0599	-1.15074	-7.65148
_none_	220621_KWC_35-52-97_mcPak_VariousFrontStimulations_none_50000_Intensity_008	29	7	44.3407	-1.00235	-5.69248
_none_	220621_KWC_35-52-97_mcPak_VariousFrontStimulations_none_50000_Intensity_008	29	8	50.6059	-0.745994	-3.70444
_none_	220621_KWC_35-52-97_mcPak_VariousFrontStimulations_none_50000_Intensity_008	29	9	56.8398	-0.151665	-1.79872
_none_	220621_KWC_35-52-97_mcPak_VariousFrontStimulations_none_50000_Intensity_008	29	10	63.1206	0	0
_none_	220621_KWC_35-52-97_mcPak_VariousFrontStimulations_none_50000_Intensity_008	29	11	69.383	0.305218	1.52047
_none_	220621_KWC_35-52-97_mcPak_VariousFrontStimulations_none_50000_Intensity_008	29	12	75.6482	0.62299	3.37313
_none_	220621_KWC_35-52-97_mcPak_VariousFrontStimulations_none_50000_Intensity_008	29	13	81.929	0.857691	5.13861
_none_	220621_KWC_35-52-97_mcPak_VariousFrontStimulations_none_50000_Intensity_008	29	14	88.1942	1.06743	6.72139
_none_	220621_KWC_35-52-97_mcPak_VariousFrontStimulations_none_50000_Intensity_008	29	15	94.4281	1.18912	8.2768
_none_	220621_KWC_35-52-97_mcPak_VariousFrontStimulations_none_50000_Intensity_008	29	16	100.693	1.33068	9.59303
_none_	220621_KWC_35-52-97_mcPak_VariousFrontStimulations_none_50000_Intensity_008	29	17	106.959	1.59528	11.361
_none_	220621_KWC_35-52-97_mcPak_VariousFrontStimulations_none_50000_Intensity_008	29	18	113.192	1.88398	13.2012
_none_	220621_KWC_35-52-97_mcPak_VariousFrontStimulations_none_50000_Intensity_008	29	19	119.458	2.24986	14.8371
_none_	220621_KWC_35-52-97_mcPak_VariousFrontStimulations_none_50000_Intensity_008	29	20	125.723	2.7668	16.2246
_none_	220621_KWC_35-52-97_mcPak_VariousFrontStimulations_none_50000_Intensity_008	29	21	131.988	3.17323	17.3722
_none_	220621_KWC_35-52-97_mcPak_VariousFrontStimulations_none_50000_Intensity_008	29	22	138.284	3.53479	18.4558
_none_	220621_KWC_35-52-97_mcPak_VariousFrontStimulations_none_50000_Intensity_008	29	23	144.55	3.8947	19.5594
_none_	220621_KWC_35-52-97_mcPak_VariousFrontStimulations_none_50000_Intensity_008	29	24	150.784	4.06198	20.8075
_none_	220621_KWC_35-52-97_mcPak_VariousFrontStimulations_none_50000_Intensity_008	29	25	157.096	4.42034	22.2923
_none_	220621_KWC_35-52-97_mcPak_VariousFrontStimulations_none_50000_Intensity_008	29	26	163.345	4.86443	24.4364
_none_	220621_KWC_35-52-97_mcPak_VariousFrontStimulations_none_50000_Intensity_008	29	27	169.626	5.15658	26.7184
_none_	220621_KWC_35-52-97_mcPak_VariousFrontStimulations_none_50000_Intensity_008	29	28	175.876	5.52576	28.3144
_none_	220621_KWC_35-52-97_mcPak_VariousFrontStimulations_none_50000_Intensity_008	29	29	182.125	5.89833	30.1114
_none_	220621_KWC_35-52-97_mcPak_VariousFrontStimulations_none_50000_Intensity_008	29	30	188.39	5.98041	32.5064
_none_	220621_KWC_35-52-97_mcPak_VariousFrontStimulations_none_50000_Intensity_008	29	31	194.64	6.10287	33.811
_none_	220621_KWC_35-52-97_mcPak_VariousFrontStimulations_none_50000_Intensity_008	29	32	200.921	6.12249	35.6289
_none_	220621_KWC_35-52-97_mcPak_VariousFrontStimulations_none_50000_Intensity_008	29	33	207.186	6.01343	37.5464
_none_	220621_KWC_35-52-97_mcPak_VariousFrontStimulations_none_50000_Intensity_008	29	34	213.467	5.73492	39.3295
_none_	220621_KWC_35-52-97_mcPak_VariousFrontStimulations_none_50000_Intensity_008	29	35	219.654	5.30519	40.8793
_none_	220621_KWC_35-52-97_mcPak_VariousFrontStimulations_none_50000_Intensity_008	29	36	225.903	4.94519	42.3144
_none_	220621_KWC_35-52-97_mcPak_VariousFrontStimulations_none_50000_Intensity_008	29	37	232.169	4.5205	44.0452
_none_	220621_KWC_35-52-97_mcPak_VariousFrontStimulations_none_50000_Intensity_008	29	38	238.421	4.10153	45.4654
_none_	220621_KWC_35-52-97_mcPak_VariousFrontStimulations_none_50000_Intensity_008	29	39	244.668	3.91929	47.0558
_none_	220621_KWC_35-52-97_mcPak_VariousFrontStimulations_none_50000_Intensity_008	29	40	250.933	3.75206	48.828
_none_	220621_KWC_35-52-97_mcPak_VariousFrontStimulations_none_50000_Intensity_008	29	41	257.198	3.45278	50.6194
_none_	220621_KWC_35-52-97_mcPak_VariousFrontStimulations_none_50000_Intensity_008	29	42	263.479	3.42431	52.654
_none_	220621_KWC_35-52-97_mcPak_VariousFrontStimulations_none_50000_Intensity_008	29	43	269.713	3.34835	54.1729
_none_	220621_KWC_35-52-97_mcPak_VariousFrontStimulations_none_50000_Intensity_008	29	44	275.978	3.0698	55.8356
_none_	220621_KWC_35-52-97_mcPak_VariousFrontStimulations_none_50000_Intensity_008	29	45	282.212	2.88339	57.3554
_none_	220621_KWC_35-52-97_mcPak_VariousFrontStimulations_none_50000_Intensity_008	29	46	288.462	2.51842	58.8503
_none_	220621_KWC_35-52-97_mcPak_VariousFrontStimulations_none_50000_Intensity_008	29	47	294.789	2.063	60.5886
_none_	220621_KWC_35-52-97_mcPak_VariousFrontStimulations_none_50000_Intensity_008	29	48	301.039	1.63245	62.1483
_none_	220621_KWC_35-52-97_mcPak_VariousFrontStimulations_none_50000_Intensity_008	29	49	307.273	1.01593	63.8932
_none_	220621_KWC_35-52-97_mcPak_VariousFrontStimulations_none_50000_Intensity_008	29	50	313.554	0.493168	65.355
_none_	220621_KWC_35-52-97_mcPak_VariousFrontStimulations_none_50000_Intensity_008	29	51	319.834	0.0452361	67.124
_none_	220621_KWC_35-52-97_mcPak_VariousFrontStimulations_none_50000_Intensity_008	29	52	326.068	-0.412731	68.6513
_none_	220621_KWC_35-52-97_mcPak_VariousFrontStimulations_none_50000_Intensity_008	29	53	332.318	-0.59497	70.2417
_none_	220621_KWC_35-52-97_mcPak_VariousFrontStimulations_none_50000_Intensity_008	29	54	338.599	-1.10935	71.965
_none_	220621_KWC_35-52-97_mcPak_VariousFrontStimulations_none_50000_Intensity_008	29	55	344.817	-1.11224	73.4499
_none_	220621_KWC_35-52-97_mcPak_VariousFrontStimulations_none_50000_Intensity_008	29	56	351.098	-1.19069	74.9987
_none_	220621_KWC_35-52-97_mcPak_VariousFrontStimulations_none_50000_Intensity_008	29	57	357.363	-1.01006	76.4486
_none_	220621_KWC_35-52-97_mcPak_VariousFrontStimulations_none_50000_Intensity_008	29	58	363.613	-1.14071	78.3845
_none_	220621_KWC_35-52-97_mcPak_VariousFrontStimulations_none_50000_Intensity_008	29	59	369.893	-1.14266	80.2206
_none_	220621_KWC_35-52-97_mcPak_VariousFrontStimulations_none_50000_Intensity_009	30	0	0.567137	7.06858e-16	-11.5439
_none_	220621_KWC_35-52-97_mcPak_VariousFrontStimulations_none_50000_Intensity_009	30	1	6.82487	1.44945	-11.0235
_none_	220621_KWC_35-52-97_mcPak_VariousFrontStimulations_none_50000_Intensity_009	30	2	13.0422	2.18072	-10.8723
_none_	220621_KWC_35-52-97_mcPak_VariousFrontStimulations_none_50000_Intensity_009	30	3	19.327	2.69644	-10.5001
_none_	220621_KWC_35-52-97_mcPak_VariousFrontStimulations_none_50000_Intensity_009	30	4	25.5014	2.14546	-10.6515
_none_	220621_KWC_35-52-97_mcPak_VariousFrontStimulations_none_50000_Intensity_009	30	5	31.7822	1.85362	-10.2135
_none_	220621_KWC_35-52-97_mcPak_VariousFrontStimulations_none_50000_Intensity_009	30	6	38.0195	2.06411	-8.97345
_none_	220621_KWC_35-52-97_mcPak_VariousFrontStimulations_none_50000_Intensity_009	30	7	44.2896	2.04196	-7.43358
_none_	220621_KWC_35-52-97_mcPak_VariousFrontStimulations_none_50000_Intensity_009	30	8	50.5391	2.19848	-4.83443
_none_	220621_KWC_35-52-97_mcPak_VariousFrontStimulations_none_50000_Intensity_009	30	9	56.8216	2.48839	-1.49933
_none_	220621_KWC_35-52-97_mcPak_VariousFrontStimulations_none_50000_Intensity_009	30	10	63.0399	0	0
_none_	220621_KWC_35-52-97_mcPak_VariousFrontStimulations_none_50000_Intensity_009	30	11	69.3015	-2.40921	1.877
_none_	220621_KWC_35-52-97_mcPak_VariousFrontStimulations_none_50000_Intensity_009	30	12	75.5149	-3.88161	2.17539
_none_	220621_KWC_35-52-97_mcPak_VariousFrontStimulations_none_50000_Intensity_009	30	13	81.7645	-6.79231	3.00677
_none_	220621_KWC_35-52-97_mcPak_VariousFrontStimulations_none_50000_Intensity_009	30	14	87.9993	-9.2644	3.70621
_none_	220621_KWC_35-52-97_mcPak_VariousFrontStimulations_none_50000_Intensity_009	30	15	94.2245	-10.9637	3.95659
_none_	220621_KWC_35-52-97_mcPak_VariousFrontStimulations_none_50000_Intensity_009	30	16	100.484	-13.9897	4.87464
_none_	220621_KWC_35-52-97_mcPak_VariousFrontStimulations_none_50000_Intensity_009	30	17	106.717	-17.3349	5.58502
_none_	220621_KWC_35-52-97_mcPak_VariousFrontStimulations_none_50000_Intensity_009	30	18	112.967	-20.6719	5.60924
_none_	220621_KWC_35-52-97_mcPak_VariousFrontStimulations_none_50000_Intensity_009	30	19	119.203	-22.3407	5.92338
_none_	220621_KWC_35-52-97_mcPak_VariousFrontStimulations_none_50000_Intensity_009	30	20	125.46	-24.502	6.19147
_none_	220621_KWC_35-52-97_mcPak_VariousFrontStimulations_none_50000_Intensity_009	30	21	131.684	-27.1017	6.37961
_none_	220621_KWC_35-52-97_mcPak_VariousFrontStimulations_none_50000_Intensity_009	30	22	137.922	-30.2654	6.63439
_none_	220621_KWC_35-52-97_mcPak_VariousFrontStimulations_none_50000_Intensity_009	30	23	144.185	-34.0323	7.21766
_none_	220621_KWC_35-52-97_mcPak_VariousFrontStimulations_none_50000_Intensity_009	30	24	150.403	-37.0391	6.96582
_none_	220621_KWC_35-52-97_mcPak_VariousFrontStimulations_none_50000_Intensity_009	30	25	156.669	-39.0407	6.74948
_none_	220621_KWC_35-52-97_mcPak_VariousFrontStimulations_none_50000_Intensity_009	30	26	162.906	-40.318	6.91508
_none_	220621_KWC_35-52-97_mcPak_VariousFrontStimulations_none_50000_Intensity_009	30	27	169.157	-41.9468	6.72384
_none_	220621_KWC_35-52-97_mcPak_VariousFrontStimulations_none_50000_Intensity_009	30	28	175.425	-43.1113	6.56871
_none_	220621_KWC_35-52-97_mcPak_VariousFrontStimulations_none_50000_Intensity_009	30	29	181.626	-45.175	6.86054
_none_	220621_KWC_35-52-97_mcPak_VariousFrontStimulations_none_50000_Intensity_009	30	30	187.87	-46.2442	7.06752
_none_	220621_KWC_35-52-97_mcPak_VariousFrontStimulations_none_50000_Intensity_009	30	31	194.106	-46.9358	7.19531
_none_	220621_KWC_35-52-97_mcPak_VariousFrontStimulations_none_50000_Intensity_009	30	32	200.37	-47.9117	7.4987
_none_	220621_KWC_35-52-97_mcPak_VariousFrontStimulations_none_50000_Intensity_009	30	33	206.605	-48.2721	7.67937
_none_	220621_KWC_35-52-97_mcPak_VariousFrontStimulations_none_50000_Intensity_009	30	34	212.841	-48.4064	7.57912
_none_	220621_KWC_35-52-97_mcPak_VariousFrontStimulations_none_50000_Intensity_009	30	35	219.09	-48.3739	6.94395
_none_	220621_KWC_35-52-97_mcPak_VariousFrontStimulations_none_50000_Intensity_009	30	36	225.327	-47.8317	6.66822
_none_	220621_KWC_35-52-97_mcPak_VariousFrontStimulations_none_50000_Intensity_009	30	37	231.575	-47.4608	6.42763
_none_	220621_KWC_35-52-97_mcPak_VariousFrontStimulations_none_50000_Intensity_009	30	38	237.838	-47.3359	6.52456
_none_	220621_KWC_35-52-97_mcPak_VariousFrontStimulations_none_50000_Intensity_009	30	39	244.089	-47.2397	6.25099
_none_	220621_KWC_35-52-97_mcPak_VariousFrontStimulations_none_50000_Intensity_009	30	40	250.341	-48.0017	6.42822
_none_	220621_KWC_35-52-97_mcPak_VariousFrontStimulations_none_50000_Intensity_009	30	41	256.568	-49.2258	7.01534
_none_	220621_KWC_35-52-97_mcPak_VariousFrontStimulations_none_50000_Intensity_009	30	42	262.838	-50.5342	8.68588
_none_	220621_KWC_35-52-97_mcPak_VariousFrontStimulations_none_50000_Intensity_009	30	43	269.046	-51.7611	10.2154
_none_	220621_KWC_35-52-97_mcPak_VariousFrontStimulations_none_50000_Intensity_009	30	44	275.307	-52.3866	10.9389
_none_	220621_KWC_35-52-97_mcPak_VariousFrontStimulations_none_50000_Intensity_009	30	45	281.54	-52.684	11.3325
_none_	220621_KWC_35-52-97_mcPak_VariousFrontStimulations_none_50000_Intensity_009	30	46	287.807	-53.5673	13.6932
_none_	220621_KWC_35-52-97_mcPak_VariousFrontStimulations_none_50000_Intensity_009	30	47	294.027	-53.9236	14.9777
_none_	220621_KWC_35-52-97_mcPak_VariousFrontStimulations_none_50000_Intensity_009	30	48	300.249	-54.2687	15.9588
_none_	220621_KWC_35-52-97_mcPak_VariousFrontStimulations_none_50000_Intensity_009	30	49	306.486	-54.917	17.1089
_none_	220621_KWC_35-52-97_mcPak_VariousFrontStimulations_none_50000_Intensity_009	30	50	312.758	-55.4855	17.6403
_none_	220621_KWC_35-52-97_mcPak_VariousFrontStimulations_none_50000_Intensity_009	30	51	318.966	-55.59	17.4552
_none_	220621_KWC_35-52-97_mcPak_VariousFrontStimulations_none_50000_Intensity_009	30	52	325.225	-55.9823	17.8472
_none_	220621_KWC_35-52-97_mcPak_VariousFrontStimulations_none_50000_Intensity_009	30	53	331.446	-56.2437	18.7411
_none_	220621_KWC_35-52-97_mcPak_VariousFrontStimulations_none_50000_Intensity_009	30	54	337.684	-56.8137	19.9399
_none_	220621_KWC_35-52-97_mcPak_VariousFrontStimulations_none_50000_Intensity_009	30	55	343.959	-57.2401	21.062
_none_	220621_KWC_35-52-97_mcPak_VariousFrontStimulations_none_50000_Intensity_009	30	56	350.196	-58.0706	22.519
_none_	220621_KWC_35-52-97_mcPak_VariousFrontStimulations_none_50000_Intensity_009	30	57	356.446	-58.7471	24.2316
_none_	220621_KWC_35-52-97_mcPak_VariousFrontStimulations_none_50000_Intensity_009	30	58	362.695	-59.0796	25.9909
_none_	220621_KWC_35-52-97_mcPak_VariousFrontStimulations_none_50000_Intensity_009	30	59	368.934	-60.139	29.0634
_none_	220621_KWC_35-52-97_mcPak_VariousFrontStimulations_none_50000_Intensity_010	31	0	0.602412	-1.46889e-15	-7.99626
_none_	220621_KWC_35-52-97_mcPak_VariousFrontStimulations_none_50000_Intensity_010	31	1	6.79049	-0.802926	-5.68903
_none_	220621_KWC_35-52-97_mcPak_VariousFrontStimulations_none_50000_Intensity_010	31	2	13.0235	-1.14766	-3.92674
_none_	220621_KWC_35-52-97_mcPak_VariousFrontStimulations_none_50000_Intensity_010	31	3	19.2575	-1.64551	-2.37411
_none_	220621_KWC_35-52-97_mcPak_VariousFrontStimulations_none_50000_Intensity_010	31	4	25.499	-1.84449	-1.22146
_none_	220621_KWC_35-52-97_mcPak_VariousFrontStimulations_none_50000_Intensity_010	31	5	31.7693	-2.12086	-1.07544
_none_	220621_KWC_35-52-97_mcPak_VariousFrontStimulations_none_50000_Intensity_010	31	6	38.0032	-2.67937	-0.855976
_none_	220621_KWC_35-52-97_mcPak_VariousFrontStimulations_none_50000_Intensity_010	31	7	44.2404	-2.11517	-0.917429
_none_	220621_KWC_35-52-97_mcPak_VariousFrontStimulations_none_50000_Intensity_010	31	8	50.5082	-0.921281	-0.979408
_none_	220621_KWC_35-52-97_mcPak_VariousFrontStimulations_none_50000_Intensity_010	31	9	56.728	-0.623029	-0.781303
_none_	220621_KWC_35-52-97_mcPak_VariousFrontStimulations_none_50000_Intensity_010	31	10	62.9486	0	0
_none_	220621_KWC_35-52-97_mcPak_VariousFrontStimulations_none_50000_Intensity_010	31	11	69.2043	0.519906	2.04758
_none_	220621_KWC_35-52-97_mcPak_VariousFrontStimulations_none_50000_Intensity_010	31	12	75.44	1.70976	3.6312
_none_	220621_KWC_35-52-97_mcPak_VariousFrontStimulations_none_50000_Intensity_010	31	13	81.6897	4.02601	5.91471
_none_	220621_KWC_35-52-97_mcPak_VariousFrontStimulations_none_50000_Intensity_010	31	14	87.9375	7.52415	7.27597
_none_	220621_KWC_35-52-97_mcPak_VariousFrontStimulations_none_50000_Intensity_010	31	15	94.1451	8.85827	7.41778
_none_	220621_KWC_35-52-97_mcPak_VariousFrontStimulations_none_50000_Intensity_010	31	16	100.398	11.2904	7.38399
_none_	220621_KWC_35-52-97_mcPak_VariousFrontStimulations_none_50000_Intensity_010	31	17	106.645	13.2072	7.71367
_none_	220621_KWC_35-52-97_mcPak_VariousFrontStimulations_none_50000_Intensity_010	31	18	112.884	13.9458	7.66176
_none_	220621_KWC_35-52-97_mcPak_VariousFrontStimulations_none_50000_Intensity_010	31	19	119.156	15.0343	7.66054
_none_	220621_KWC_35-52-97_mcPak_VariousFrontStimulations_none_50000_Intensity_010	31	20	125.389	17.8075	8.31062
_none_	220621_KWC_35-52-97_mcPak_VariousFrontStimulations_none_50000_Intensity_010	31	21	131.653	23.4401	8.92734
_none_	220621_KWC_35-52-97_mcPak_VariousFrontStimulations_none_50000_Intensity_010	31	22	137.891	22.8916	8.45978
_none_	220621_KWC_35-52-97_mcPak_VariousFrontStimulations_none_50000_Intensity_010	31	23	144.13	23.9182	8.32156
_none_	220621_KWC_35-52-97_mcPak_VariousFrontStimulations_none_50000_Intensity_010	31	24	150.378	25.3696	8.206
_none_	220621_KWC_35-52-97_mcPak_VariousFrontStimulations_none_50000_Intensity_010	31	25	156.625	26.4251	8.43063
_none_	220621_KWC_35-52-97_mcPak_VariousFrontStimulations_none_50000_Intensity_010	31	26	162.872	28.3216	9.16291
_none_	220621_KWC_35-52-97_mcPak_VariousFrontStimulations_none_50000_Intensity_010	31	27	169.109	30.2497	9.89406
_none_	220621_KWC_35-52-97_mcPak_VariousFrontStimulations_none_50000_Intensity_010	31	28	175.392	33.6462	11.0691
_none_	220621_KWC_35-52-97_mcPak_VariousFrontStimulations_none_50000_Intensity_010	31	29	181.643	39.7154	13.882
_none_	220621_KWC_35-52-97_mcPak_VariousFrontStimulations_none_50000_Intensity_010	31	30	187.894	42.9559	15.3823
_none_	220621_KWC_35-52-97_mcPak_VariousFrontStimulations_none_50000_Intensity_010	31	31	194.163	45.0458	17.0031
_none_	220621_KWC_35-52-97_mcPak_VariousFrontStimulations_none_50000_Intensity_010	31	32	200.401	46.5509	18.202
_none_	220621_KWC_35-52-97_mcPak_VariousFrontStimulations_none_50000_Intensity_010	31	33	206.678	47.4757	19.1053
_none_	220621_KWC_35-52-97_mcPak_VariousFrontStimulations_none_50000_Intensity_010	31	34	212.885	48.6358	20.0381
_none_	220621_KWC_35-52-97_mcPak_VariousFrontStimulations_none_50000_Intensity_010	31	35	219.144	50.2301	20.9901
_none_	220621_KWC_35-52-97_mcPak_VariousFrontStimulations_none_50000_Intensity_010	31	36	225.349	53.5133	22.0047
_none_	220621_KWC_35-52-97_mcPak_VariousFrontStimulations_none_50000_Intensity_010	31	37	231.656	58.3314	22.4135
_none_	220621_KWC_35-52-97_mcPak_VariousFrontStimulations_none_50000_Intensity_010	31	38	237.879	60.4794	22.1336
_none_	220621_KWC_35-52-97_mcPak_VariousFrontStimulations_none_50000_Intensity_010	31	39	244.13	61.2015	22.2373
_none_	220621_KWC_35-52-97_mcPak_VariousFrontStimulations_none_50000_Intensity_010	31	40	250.396	63.018	22.1561
_none_	220621_KWC_35-52-97_mcPak_VariousFrontStimulations_none_50000_Intensity_010	31	41	256.618	65.1579	21.8259
_none_	220621_KWC_35-52-97_mcPak_VariousFrontStimulations_none_50000_Intensity_010	31	42	262.861	67.047	21.7389
_none_	220621_KWC_35-52-97_mcPak_VariousFrontStimulations_none_50000_Intensity_010	31	43	269.101	68.9279	21.687
_none_	220621_KWC_35-52-97_mcPak_VariousFrontStimulations_none_50000_Intensity_010	31	44	275.36	69.789	22.0483
_none_	220621_KWC_35-52-97_mcPak_VariousFrontStimulations_none_50000_Intensity_010	31	45	281.633	70.3117	22.5042
_none_	220621_KWC_35-52-97_mcPak_VariousFrontStimulations_none_50000_Intensity_010	31	46	287.882	71.0697	22.904
_none_	220621_KWC_35-52-97_mcPak_VariousFrontStimulations_none_50000_Intensity_010	31	47	294.103	72.229	23.4635
_none_	220621_KWC_35-52-97_mcPak_VariousFrontStimulations_none_50000_Intensity_010	31	48	300.368	73.9804	24.1219
_none_	220621_KWC_35-52-97_mcPak_VariousFrontStimulations_none_50000_Intensity_010	31	49	306.63	76.2187	24.8545
_none_	220621_KWC_35-52-97_mcPak_VariousFrontStimulations_none_50000_Intensity_010	31	50	312.876	79.3363	25.2264
_none_	220621_KWC_35-52-97_mcPak_VariousFrontStimulations_none_50000_Intensity_010	31	51	319.119	81.925	25.4117
_none_	220621_KWC_35-52-97_mcPak_VariousFrontStimulations_none_50000_Intensity_010	31	52	325.353	84.7152	25.5643
_none_	220621_KWC_35-52-97_mcPak_VariousFrontStimulations_none_50000_Intensity_010	31	53	331.597	88.1428	26.0231
_none_	220621_KWC_35-52-97_mcPak_VariousFrontStimulations_none_50000_Intensity_010	31	54	337.816	91.2699	26.3061
_none_	220621_KWC_35-52-97_mcPak_VariousFrontStimulations_none_50000_Intensity_010	31	55	344.068	92.1568	26.5083
_none_	220621_KWC_35-52-97_mcPak_VariousFrontStimulations_none_50000_Intensity_010	31	56	350.29	93.1977	27.2935
_none_	220621_KWC_35-52-97_mcPak_VariousFrontStimulations_none_50000_Intensity_010	31	57	356.582	95.7689	29.802
_none_	220621_KWC_35-52-97_mcPak_VariousFrontStimulations_none_50000_Intensity_010	31	58	362.809	97.7431	31.1992
_none_	220621_KWC_35-52-97_mcPak_VariousFrontStimulations_none_50000_Intensity_010	31	59	369.082	99.2643	32.6696
_none_	220621_KWC_35-52-97_mcPak_VariousFrontStimulations_none_50000_Intensity_011	32	0	0.552028	-4.00672e-15	-21.8116
_none_	220621_KWC_35-52-97_mcPak_VariousFrontStimulations_none_50000_Intensity_011	32	1	6.81255	-0.61858	-20.6202
_none_	220621_KWC_35-52-97_mcPak_VariousFrontStimulations_none_50000_Intensity_011	32	2	13.0309	-0.335075	-20.2072
_none_	220621_KWC_35-52-97_mcPak_VariousFrontStimulations_none_50000_Intensity_011	32	3	19.2689	0.736481	-17.2521
_none_	220621_KWC_35-52-97_mcPak_VariousFrontStimulations_none_50000_Intensity_011	32	4	25.5053	1.29505	-14.1257
_none_	220621_KWC_35-52-97_mcPak_VariousFrontStimulations_none_50000_Intensity_011	32	5	31.7549	1.24366	-11.7664
_none_	220621_KWC_35-52-97_mcPak_VariousFrontStimulations_none_50000_Intensity_011	32	6	38.0092	1.16324	-9.57457
_none_	220621_KWC_35-52-97_mcPak_VariousFrontStimulations_none_50000_Intensity_011	32	7	44.2588	1.36632	-6.96982
_none_	220621_KWC_35-52-97_mcPak_VariousFrontStimulations_none_50000_Intensity_011	32	8	50.4965	1.28247	-4.63592
_none_	220621_KWC_35-52-97_mcPak_VariousFrontStimulations_none_50000_Intensity_011	32	9	56.7924	0.967748	-2.67992
_none_	220621_KWC_35-52-97_mcPak_VariousFrontStimulations_none_50000_Intensity_011	32	10	63.0204	0	0
_none_	220621_KWC_35-52-97_mcPak_VariousFrontStimulations_none_50000_Intensity_011	32	11	69.2534	-0.0498818	1.88921
_none_	220621_KWC_35-52-97_mcPak_VariousFrontStimulations_none_50000_Intensity_011	32	12	75.4985	-0.625467	4.79608
_none_	220621_KWC_35-52-97_mcPak_VariousFrontStimulations_none_50000_Intensity_011	32	13	81.7495	-1.26622	7.19605
_none_	220621_KWC_35-52-97_mcPak_VariousFrontStimulations_none_50000_Intensity_011	32	14	88.0009	-2.39478	9.27877
_none_	220621_KWC_35-52-97_mcPak_VariousFrontStimulations_none_50000_Intensity_011	32	15	94.2335	-2.86899	11.4857
_none_	220621_KWC_35-52-97_mcPak_VariousFrontStimulations_none_50000_Intensity_011	32	16	100.484	-3.83264	13.6175
_none_	220621_KWC_35-52-97_mcPak_VariousFrontStimulations_none_50000_Intensity_011	32	17	106.725	-4.40184	15.328
_none_	220621_KWC_35-52-97_mcPak_VariousFrontStimulations_none_50000_Intensity_011	32	18	112.998	-3.87904	17.1389
_none_	220621_KWC_35-52-97_mcPak_VariousFrontStimulations_none_50000_Intensity_011	32	19	119.219	-4.54172	19.5432
_none_	220621_KWC_35-52-97_mcPak_VariousFrontStimulations_none_50000_Intensity_011	32	20	125.481	-5.30793	21.8634
_none_	220621_KWC_35-52-97_mcPak_VariousFrontStimulations_none_50000_Intensity_011	32	21	131.72	-6.41517	24.4619
_none_	220621_KWC_35-52-97_mcPak_VariousFrontStimulations_none_50000_Intensity_011	32	22	137.951	-6.47475	26.2572
_none_	220621_KWC_35-52-97_mcPak_VariousFrontStimulations_none_50000_Intensity_011	32	23	144.188	-7.28077	27.9241
_none_	220621_KWC_35-52-97_mcPak_VariousFrontStimulations_none_50000_Intensity_011	32	24	150.436	-7.02335	28.7756
_none_	220621_KWC_35-52-97_mcPak_VariousFrontStimulations_none_50000_Intensity_011	32	25	156.691	-7.83835	31.7168
_none_	220621_KWC_35-52-97_mcPak_VariousFrontStimulations_none_50000_Intensity_011	32	26	162.92	-7.59462	34.9109
_none_	220621_KWC_35-52-97_mcPak_VariousFrontStimulations_none_50000_Intensity_011	32	27	169.156	-8.36727	36.6531
_none_	220621_KWC_35-52-97_mcPak_VariousFrontStimulations_none_50000_Intensity_011	32	28	175.437	-8.47666	38.7915
_none_	220621_KWC_35-52-97_mcPak_VariousFrontStimulations_none_50000_Intensity_011	32	29	181.677	-8.42493	40.4368
_none_	220621_KWC_35-52-97_mcPak_VariousFrontStimulations_none_50000_Intensity_011	32	30	187.897	-8.92209	42.3701
_none_	220621_KWC_35-52-97_mcPak_VariousFrontStimulations_none_50000_Intensity_011	32	31	194.187	-8.98842	44.6777
_none_	220621_KWC_35-52-97_mcPak_VariousFrontStimulations_none_50000_Intensity_011	32	32	200.426	-9.27676	46.7652
_none_	220621_KWC_35-52-97_mcPak_VariousFrontStimulations_none_50000_Intensity_011	32	33	206.652	-9.05012	49.1235
_none_	220621_KWC_35-52-97_mcPak_VariousFrontStimulations_none_50000_Intensity_011	32	34	212.895	-9.07278	51.0802
_none_	220621_KWC_35-52-97_mcPak_VariousFrontStimulations_none_50000_Intensity_011	32	35	219.139	-9.44677	53.7414
_none_	220621_KWC_35-52-97_mcPak_VariousFrontStimulations_none_50000_Intensity_011	32	36	225.375	-9.35992	55.4481
_none_	220621_KWC_35-52-97_mcPak_VariousFrontStimulations_none_50000_Intensity_011	32	37	231.656	-9.42131	57.1435
_none_	220621_KWC_35-52-97_mcPak_VariousFrontStimulations_none_50000_Intensity_011	32	38	237.879	-9.35802	59.0967
_none_	220621_KWC_35-52-97_mcPak_VariousFrontStimulations_none_50000_Intensity_011	32	39	244.14	-9.30255	61.17
_none_	220621_KWC_35-52-97_mcPak_VariousFrontStimulations_none_50000_Intensity_011	32	40	250.376	-9.07339	63.3362
_none_	220621_KWC_35-52-97_mcPak_VariousFrontStimulations_none_50000_Intensity_011	32	41	256.618	-8.8503	65.6086
_none_	220621_KWC_35-52-97_mcPak_VariousFrontStimulations_none_50000_Intensity_011	32	42	262.882	-8.76118	68.3274
_none_	220621_KWC_35-52-97_mcPak_VariousFrontStimulations_none_50000_Intensity_011	32	43	269.104	-8.45118	70.7602
_none_	220621_KWC_35-52-97_mcPak_VariousFrontStimulations_none_50000_Intensity_011	32	44	275.361	-8.36235	72.909
_none_	220621_KWC_35-52-97_mcPak_VariousFrontStimulations_none_50000_Intensity_011	32	45	281.608	-8.15884	74.6516
_none_	220621_KWC_35-52-97_mcPak_VariousFrontStimulations_none_50000_Intensity_011	32	46	287.842	-7.95539	76.2802
_none_	220621_KWC_35-52-97_mcPak_VariousFrontStimulations_none_50000_Intensity_011	32	47	294.077	-7.77898	78.1833
_none_	220621_KWC_35-52-97_mcPak_VariousFrontStimulations_none_50000_Intensity_011	32	48	300.324	-7.67401	81.0038
_none_	220621_KWC_35-52-97_mcPak_VariousFrontStimulations_none_50000_Intensity_011	32	49	306.577	-7.44714	83.8182
_none_	220621_KWC_35-52-97_mcPak_VariousFrontStimulations_none_50000_Intensity_011	32	50	312.858	-6.60837	86.0674
_none_	220621_KWC_35-52-97_mcPak_VariousFrontStimulations_none_50000_Intensity_011	32	51	319.111	-6.59778	87.8715
_none_	220621_KWC_35-52-97_mcPak_VariousFrontStimulations_none_50000_Intensity_011	32	52	325.347	-5.89664	90.2532
_none_	220621_KWC_35-52-97_mcPak_VariousFrontStimulations_none_50000_Intensity_011	32	53	331.569	-5.39734	92.4246
_none_	220621_KWC_35-52-97_mcPak_VariousFrontStimulations_none_50000_Intensity_011	32	54	337.837	-5.13655	94.6802
_none_	220621_KWC_35-52-97_mcPak_VariousFrontStimulations_none_50000_Intensity_011	32	55	344.05	-3.74269	96.7634
_none_	220621_KWC_35-52-97_mcPak_VariousFrontStimulations_none_50000_Intensity_011	32	56	350.311	-2.5847	98.9668
_none_	220621_KWC_35-52-97_mcPak_VariousFrontStimulations_none_50000_Intensity_011	32	57	356.549	-1.75931	100.808
_none_	220621_KWC_35-52-97_mcPak_VariousFrontStimulations_none_50000_Intensity_011	32	58	362.78	-0.826213	102.3
_none_	220621_KWC_35-52-97_mcPak_VariousFrontStimulations_none_50000_Intensity_011	32	59	369	0.128317	104.535
_none_	220621_KWC_35-52-97_mcPak_VariousFrontStimulations_none_50000_Intensity_012	33	0	0.578085	-3.27699e-15	-17.8391
_none_	220621_KWC_35-52-97_mcPak_VariousFrontStimulations_none_50000_Intensity_012	33	1	6.74953	-0.286607	-15.4211
_none_	220621_KWC_35-52-97_mcPak_VariousFrontStimulations_none_50000_Intensity_012	33	2	13.0012	-0.427617	-13.2373
_none_	220621_KWC_35-52-97_mcPak_VariousFrontStimulations_none_50000_Intensity_012	33	3	19.3133	-0.338218	-11.5199
_none_	220621_KWC_35-52-97_mcPak_VariousFrontStimulations_none_50000_Intensity_012	33	4	25.5316	-0.298435	-9.89432
_none_	220621_KWC_35-52-97_mcPak_VariousFrontStimulations_none_50000_Intensity_012	33	5	31.7655	-0.291029	-8.42543
_none_	220621_KWC_35-52-97_mcPak_VariousFrontStimulations_none_50000_Intensity_012	33	6	38.0464	-0.716292	-6.53016
_none_	220621_KWC_35-52-97_mcPak_VariousFrontStimulations_none_50000_Intensity_012	33	7	44.2647	-0.637516	-5.55594
_none_	220621_KWC_35-52-97_mcPak_VariousFrontStimulations_none_50000_Intensity_012	33	8	50.5299	-0.666138	-4.50848
_none_	220621_KWC_35-52-97_mcPak_VariousFrontStimulations_none_50000_Intensity_012	33	9	56.7794	-0.378276	-2.42359
_none_	220621_KWC_35-52-97_mcPak_VariousFrontStimulations_none_50000_Intensity_012	33	10	63.029	0	0
_none_	220621_KWC_35-52-97_mcPak_VariousFrontStimulations_none_50000_Intensity_012	33	11	69.2942	0.589677	2.35949
_none_	220621_KWC_35-52-97_mcPak_VariousFrontStimulations_none_50000_Intensity_012	33	12	75.5125	1.20985	4.27359
_none_	220621_KWC_35-52-97_mcPak_VariousFrontStimulations_none_50000_Intensity_012	33	13	81.7621	1.8408	6.33863
_none_	220621_KWC_35-52-97_mcPak_VariousFrontStimulations_none_50000_Intensity_012	33	14	88.0585	1.59351	8.15628
_none_	220621_KWC_35-52-97_mcPak_VariousFrontStimulations_none_50000_Intensity_012	33	15	94.3237	1.69191	10.362
_none_	220621_KWC_35-52-97_mcPak_VariousFrontStimulations_none_50000_Intensity_012	33	16	100.542	1.84241	12.1281
_none_	220621_KWC_35-52-97_mcPak_VariousFrontStimulations_none_50000_Intensity_012	33	17	106.792	1.82676	13.9796
_none_	220621_KWC_35-52-97_mcPak_VariousFrontStimulations_none_50000_Intensity_012	33	18	113.041	1.73252	15.5001
[truncated: 1,001 more rows]

## Sheet: Fig 1D
assay_type	data_folder_name	exp_number	frame_number	elapsed_time_seconds	x_position_um	y_position_um
_side_	220214_KWC_35-52-97_simpleStimScreen_side_50000_Intensity_000	0	0	0.551186	-1.9099e-15	-10.397
_side_	220214_KWC_35-52-97_simpleStimScreen_side_50000_Intensity_000	0	1	6.77996	-1.37113	-8.27073
_side_	220214_KWC_35-52-97_simpleStimScreen_side_50000_Intensity_000	0	2	13.0608	-2.12104	-6.87487
_side_	220214_KWC_35-52-97_simpleStimScreen_side_50000_Intensity_000	0	3	19.3438	-1.93494	-5.99631
_side_	220214_KWC_35-52-97_simpleStimScreen_side_50000_Intensity_000	0	4	25.5972	-1.76101	-5.17299
_side_	220214_KWC_35-52-97_simpleStimScreen_side_50000_Intensity_000	0	5	31.8468	-1.60904	-4.48241
_side_	220214_KWC_35-52-97_simpleStimScreen_side_50000_Intensity_000	0	6	38.0848	-1.42999	-3.53714
_side_	220214_KWC_35-52-97_simpleStimScreen_side_50000_Intensity_000	0	7	44.3656	-0.810849	-1.77644
_side_	220214_KWC_35-52-97_simpleStimScreen_side_50000_Intensity_000	0	8	50.6021	-0.75868	0.0728287
_side_	220214_KWC_35-52-97_simpleStimScreen_side_50000_Intensity_000	0	9	56.8855	-0.559546	-0.535731
_side_	220214_KWC_35-52-97_simpleStimScreen_side_50000_Intensity_000	0	10	63.1507	0	0
_side_	220214_KWC_35-52-97_simpleStimScreen_side_50000_Intensity_000	0	11	69.4272	0.819544	1.65144
_side_	220214_KWC_35-52-97_simpleStimScreen_side_50000_Intensity_000	0	12	75.7034	1.612	3.04819
_side_	220214_KWC_35-52-97_simpleStimScreen_side_50000_Intensity_000	0	13	81.9309	2.67	5.84903
_side_	220214_KWC_35-52-97_simpleStimScreen_side_50000_Intensity_000	0	14	88.1982	4.68943	8.44555
_side_	220214_KWC_35-52-97_simpleStimScreen_side_50000_Intensity_000	0	15	94.4337	6.63245	10.5303
_side_	220214_KWC_35-52-97_simpleStimScreen_side_50000_Intensity_000	0	16	100.729	8.27881	12.9121
_side_	220214_KWC_35-52-97_simpleStimScreen_side_50000_Intensity_000	0	17	106.969	9.57492	15.5447
_side_	220214_KWC_35-52-97_simpleStimScreen_side_50000_Intensity_000	0	18	113.254	10.5741	17.8807
_side_	220214_KWC_35-52-97_simpleStimScreen_side_50000_Intensity_000	0	19	119.524	11.9149	19.6636
_side_	220214_KWC_35-52-97_simpleStimScreen_side_50000_Intensity_000	0	20	125.775	12.5371	22.1621
_side_	220214_KWC_35-52-97_simpleStimScreen_side_50000_Intensity_000	0	21	132.039	12.8546	25.1186
_side_	220214_KWC_35-52-97_simpleStimScreen_side_50000_Intensity_000	0	22	138.322	13.0211	27.7175
_side_	220214_KWC_35-52-97_simpleStimScreen_side_50000_Intensity_000	0	23	144.564	12.6346	29.5474
_side_	220214_KWC_35-52-97_simpleStimScreen_side_50000_Intensity_000	0	24	150.82	12.2977	31.504
_side_	220214_KWC_35-52-97_simpleStimScreen_side_50000_Intensity_000	0	25	157.092	9.8378	31.9729
_side_	220214_KWC_35-52-97_simpleStimScreen_side_50000_Intensity_000	0	26	163.369	8.11827	32.7133
_side_	220214_KWC_35-52-97_simpleStimScreen_side_50000_Intensity_000	0	27	169.642	6.29766	34.1131
_side_	220214_KWC_35-52-97_simpleStimScreen_side_50000_Intensity_000	0	28	175.904	3.96384	35.9444
_side_	220214_KWC_35-52-97_simpleStimScreen_side_50000_Intensity_000	0	29	182.185	1.86831	38.6283
_side_	220214_KWC_35-52-97_simpleStimScreen_side_50000_Intensity_000	0	30	188.444	-0.38765	39.8922
_side_	220214_KWC_35-52-97_simpleStimScreen_side_50000_Intensity_000	0	31	194.704	-2.28674	40.6721
_side_	220214_KWC_35-52-97_simpleStimScreen_side_50000_Intensity_000	0	32	200.968	-4.67446	41.8637
_side_	220214_KWC_35-52-97_simpleStimScreen_side_50000_Intensity_000	0	33	207.235	-7.15957	43.0404
_side_	220214_KWC_35-52-97_simpleStimScreen_side_50000_Intensity_000	0	34	213.487	-9.7744	43.5289
_side_	220214_KWC_35-52-97_simpleStimScreen_side_50000_Intensity_000	0	35	219.767	-12.9181	43.4895
_side_	220214_KWC_35-52-97_simpleStimScreen_side_50000_Intensity_000	0	36	226.021	-15.2108	42.8428
_side_	220214_KWC_35-52-97_simpleStimScreen_side_50000_Intensity_000	0	37	232.287	-17.5768	41.6982
_side_	220214_KWC_35-52-97_simpleStimScreen_side_50000_Intensity_000	0	38	238.526	-20.0442	40.6193
_side_	220214_KWC_35-52-97_simpleStimScreen_side_50000_Intensity_000	0	39	244.806	-22.2363	39.574
_side_	220214_KWC_35-52-97_simpleStimScreen_side_50000_Intensity_000	0	40	251.061	-25.3544	39.7172
_side_	220214_KWC_35-52-97_simpleStimScreen_side_50000_Intensity_000	0	41	257.322	-28.4203	39.5375
_side_	220214_KWC_35-52-97_simpleStimScreen_side_50000_Intensity_000	0	42	263.574	-30.882	39.7679
_side_	220214_KWC_35-52-97_simpleStimScreen_side_50000_Intensity_000	0	43	269.892	-33.2956	40.48
_side_	220214_KWC_35-52-97_simpleStimScreen_side_50000_Intensity_000	0	44	276.101	-36.3057	40.7514
_side_	220214_KWC_35-52-97_simpleStimScreen_side_50000_Intensity_000	0	45	282.391	-39.4146	40.936
_side_	220214_KWC_35-52-97_simpleStimScreen_side_50000_Intensity_000	0	46	288.632	-42.8989	40.928
_side_	220214_KWC_35-52-97_simpleStimScreen_side_50000_Intensity_000	0	47	294.906	-45.2604	40.1661
_side_	220214_KWC_35-52-97_simpleStimScreen_side_50000_Intensity_000	0	48	301.181	-47.6267	39.1519
_side_	220214_KWC_35-52-97_simpleStimScreen_side_50000_Intensity_000	0	49	307.458	-49.9266	38.7023
_side_	220214_KWC_35-52-97_simpleStimScreen_side_50000_Intensity_000	0	50	313.726	-52.5215	38.7882
_side_	220214_KWC_35-52-97_simpleStimScreen_side_50000_Intensity_000	0	51	320.015	-55.9576	38.1108
_side_	220214_KWC_35-52-97_simpleStimScreen_side_50000_Intensity_000	0	52	326.277	-58.1624	38.7191
_side_	220214_KWC_35-52-97_simpleStimScreen_side_50000_Intensity_000	0	53	332.544	-60.4682	39.2627
_side_	220214_KWC_35-52-97_simpleStimScreen_side_50000_Intensity_000	0	54	338.824	-63.4117	40.6924
_side_	220214_KWC_35-52-97_simpleStimScreen_side_50000_Intensity_000	0	55	345.109	-66.5529	41.6515
_side_	220214_KWC_35-52-97_simpleStimScreen_side_50000_Intensity_000	0	56	351.361	-68.7996	42.5296
_side_	220214_KWC_35-52-97_simpleStimScreen_side_50000_Intensity_000	0	57	357.629	-71.3356	43.0804
_side_	220214_KWC_35-52-97_simpleStimScreen_side_50000_Intensity_000	0	58	363.896	-72.9477	44.9339
_side_	220214_KWC_35-52-97_simpleStimScreen_side_50000_Intensity_000	0	59	370.132	-74.921	46.3311
_side_	220214_KWC_35-52-97_simpleStimScreen_side_50000_Intensity_001	1	0	0.566138	2.91215e-16	-4.7559
_side_	220214_KWC_35-52-97_simpleStimScreen_side_50000_Intensity_001	1	1	6.78464	-0.400387	-5.44763
_side_	220214_KWC_35-52-97_simpleStimScreen_side_50000_Intensity_001	1	2	13.053	1.28792	-3.81459
_side_	220214_KWC_35-52-97_simpleStimScreen_side_50000_Intensity_001	1	3	19.3367	1.06489	-3.9911
_side_	220214_KWC_35-52-97_simpleStimScreen_side_50000_Intensity_001	1	4	25.333	1.06146	-4.027
_side_	220214_KWC_35-52-97_simpleStimScreen_side_50000_Intensity_001	1	5	31.6102	-0.0440505	-0.0236548
_side_	220214_KWC_35-52-97_simpleStimScreen_side_50000_Intensity_001	1	6	37.6234	-0.0176202	-0.00946193
_side_	220214_KWC_35-52-97_simpleStimScreen_side_50000_Intensity_001	1	7	43.6283	0	0
_side_	220214_KWC_35-52-97_simpleStimScreen_side_50000_Intensity_001	1	8	49.6435	0	0
_side_	220214_KWC_35-52-97_simpleStimScreen_side_50000_Intensity_001	1	9	55.6453	-0.0176202	-0.00946193
_side_	220214_KWC_35-52-97_simpleStimScreen_side_50000_Intensity_001	1	10	61.6638	0	0
_side_	220214_KWC_35-52-97_simpleStimScreen_side_50000_Intensity_001	1	11	67.9096	4.32694	8.11234
_side_	220214_KWC_35-52-97_simpleStimScreen_side_50000_Intensity_001	1	12	74.182	4.11247	10.097
_side_	220214_KWC_35-52-97_simpleStimScreen_side_50000_Intensity_001	1	13	80.4595	4.60266	12.9255
_side_	220214_KWC_35-52-97_simpleStimScreen_side_50000_Intensity_001	1	14	86.6949	4.90016	15.4575
_side_	220214_KWC_35-52-97_simpleStimScreen_side_50000_Intensity_001	1	15	92.9686	1.7542	24.9939
_side_	220214_KWC_35-52-97_simpleStimScreen_side_50000_Intensity_001	1	16	99.2257	0.350932	28.6217
_side_	220214_KWC_35-52-97_simpleStimScreen_side_50000_Intensity_001	1	17	105.496	-1.21014	31.0637
_side_	220214_KWC_35-52-97_simpleStimScreen_side_50000_Intensity_001	1	18	111.787	-0.64379	32.9683
_side_	220214_KWC_35-52-97_simpleStimScreen_side_50000_Intensity_001	1	19	118.015	-1.45167	33.6695
_side_	220214_KWC_35-52-97_simpleStimScreen_side_50000_Intensity_001	1	20	124.273	-4.80214	36.1041
_side_	220214_KWC_35-52-97_simpleStimScreen_side_50000_Intensity_001	1	21	130.577	-4.94245	36.0061
_side_	220214_KWC_35-52-97_simpleStimScreen_side_50000_Intensity_001	1	22	136.832	-4.78795	36.0777
_side_	220214_KWC_35-52-97_simpleStimScreen_side_50000_Intensity_001	1	23	143.091	-4.56427	36.2319
_side_	220214_KWC_35-52-97_simpleStimScreen_side_50000_Intensity_001	1	24	149.38	-4.50602	36.2291
_side_	220214_KWC_35-52-97_simpleStimScreen_side_50000_Intensity_001	1	25	155.629	-4.77684	36.3107
_side_	220214_KWC_35-52-97_simpleStimScreen_side_50000_Intensity_001	1	26	161.912	-4.9271	36.4002
_side_	220214_KWC_35-52-97_simpleStimScreen_side_50000_Intensity_001	1	27	168.179	-5.01503	36.5006
_side_	220214_KWC_35-52-97_simpleStimScreen_side_50000_Intensity_001	1	28	174.431	-4.4499	36.1457
_side_	220214_KWC_35-52-97_simpleStimScreen_side_50000_Intensity_001	1	29	180.698	-4.78206	36.4895
_side_	220214_KWC_35-52-97_simpleStimScreen_side_50000_Intensity_001	1	30	186.949	-4.63273	33.2099
_side_	220214_KWC_35-52-97_simpleStimScreen_side_50000_Intensity_001	1	31	193.215	-6.16823	34.3149
_side_	220214_KWC_35-52-97_simpleStimScreen_side_50000_Intensity_001	1	32	199.483	-8.66513	36.3226
_side_	220214_KWC_35-52-97_simpleStimScreen_side_50000_Intensity_001	1	33	205.753	-11.4877	38.4504
_side_	220214_KWC_35-52-97_simpleStimScreen_side_50000_Intensity_001	1	34	212.02	-14.2061	39.7715
_side_	220214_KWC_35-52-97_simpleStimScreen_side_50000_Intensity_001	1	35	218.258	-16.7992	40.6265
_side_	220214_KWC_35-52-97_simpleStimScreen_side_50000_Intensity_001	1	36	224.539	-19.8412	40.9225
_side_	220214_KWC_35-52-97_simpleStimScreen_side_50000_Intensity_001	1	37	230.802	-24.5388	41.5327
_side_	220214_KWC_35-52-97_simpleStimScreen_side_50000_Intensity_001	1	38	237.057	-29.4014	42.4289
_side_	220214_KWC_35-52-97_simpleStimScreen_side_50000_Intensity_001	1	39	243.336	-33.3195	43.6166
_side_	220214_KWC_35-52-97_simpleStimScreen_side_50000_Intensity_001	1	40	249.602	-38.6296	44.6697
_side_	220214_KWC_35-52-97_simpleStimScreen_side_50000_Intensity_001	1	41	255.874	-42.3314	44.2709
_side_	220214_KWC_35-52-97_simpleStimScreen_side_50000_Intensity_001	1	42	262.137	-45.0385	45.5074
_side_	220214_KWC_35-52-97_simpleStimScreen_side_50000_Intensity_001	1	43	268.434	-48.2568	46.787
_side_	220214_KWC_35-52-97_simpleStimScreen_side_50000_Intensity_001	1	44	274.666	-52.6623	47.6563
_side_	220214_KWC_35-52-97_simpleStimScreen_side_50000_Intensity_001	1	45	280.958	-57.03	48.9203
_side_	220214_KWC_35-52-97_simpleStimScreen_side_50000_Intensity_001	1	46	287.244	-62.8567	50.0479
_side_	220214_KWC_35-52-97_simpleStimScreen_side_50000_Intensity_001	1	47	293.487	-64.9085	50.4444
_side_	220214_KWC_35-52-97_simpleStimScreen_side_50000_Intensity_001	1	48	299.746	-70.8013	53.0688
_side_	220214_KWC_35-52-97_simpleStimScreen_side_50000_Intensity_001	1	49	306.008	-73.8109	55.0167
_side_	220214_KWC_35-52-97_simpleStimScreen_side_50000_Intensity_001	1	50	312.272	-77.1634	56.2925
_side_	220214_KWC_35-52-97_simpleStimScreen_side_50000_Intensity_001	1	51	318.548	-79.6394	57.5849
_side_	220214_KWC_35-52-97_simpleStimScreen_side_50000_Intensity_001	1	52	324.821	-82.5524	57.5983
_side_	220214_KWC_35-52-97_simpleStimScreen_side_50000_Intensity_001	1	53	331.074	-85.8199	58.5679
_side_	220214_KWC_35-52-97_simpleStimScreen_side_50000_Intensity_001	1	54	337.335	-88.819	60.3058
_side_	220214_KWC_35-52-97_simpleStimScreen_side_50000_Intensity_001	1	55	343.621	-91.0886	62.0382
_side_	220214_KWC_35-52-97_simpleStimScreen_side_50000_Intensity_001	1	56	349.869	-95.1603	65.1184
_side_	220214_KWC_35-52-97_simpleStimScreen_side_50000_Intensity_001	1	57	356.138	-98.4267	66.5085
_side_	220214_KWC_35-52-97_simpleStimScreen_side_50000_Intensity_001	1	58	362.406	-103.294	66.6529
_side_	220214_KWC_35-52-97_simpleStimScreen_side_50000_Intensity_001	1	59	368.702	-106.98	67.3865
_side_	220228_KWC_35-52-97_simpleStimScreen_side_50000_Intensity_000	2	0	0.484313	-8.77025e-15	-22.9074
_side_	220228_KWC_35-52-97_simpleStimScreen_side_50000_Intensity_000	2	1	6.71747	-1.36882	-13.5042
_side_	220228_KWC_35-52-97_simpleStimScreen_side_50000_Intensity_000	2	2	12.7507	-1.32938	-13.4975
_side_	220228_KWC_35-52-97_simpleStimScreen_side_50000_Intensity_000	2	3	18.7782	-1.32772	-13.5074
_side_	220228_KWC_35-52-97_simpleStimScreen_side_50000_Intensity_000	2	4	24.7417	-1.31785	-13.5057
_side_	220228_KWC_35-52-97_simpleStimScreen_side_50000_Intensity_000	2	5	31.0074	-0.642413	-4.62058
_side_	220228_KWC_35-52-97_simpleStimScreen_side_50000_Intensity_000	2	6	37.0378	-0.61117	-4.62547
_side_	220228_KWC_35-52-97_simpleStimScreen_side_50000_Intensity_000	2	7	43.0413	-0.612829	-4.61561
_side_	220228_KWC_35-52-97_simpleStimScreen_side_50000_Intensity_000	2	8	49.2956	-0.0197229	-0.00331771
_side_	220228_KWC_35-52-97_simpleStimScreen_side_50000_Intensity_000	2	9	55.3108	-0.00986145	-0.00165885
_side_	220228_KWC_35-52-97_simpleStimScreen_side_50000_Intensity_000	2	10	61.2962	0	0
_side_	220228_KWC_35-52-97_simpleStimScreen_side_50000_Intensity_000	2	11	67.5644	0.0653807	4.61478
_side_	220228_KWC_35-52-97_simpleStimScreen_side_50000_Intensity_000	2	12	73.8057	-0.264823	6.63804
_side_	220228_KWC_35-52-97_simpleStimScreen_side_50000_Intensity_000	2	13	80.0651	-0.53134	8.9458
_side_	220228_KWC_35-52-97_simpleStimScreen_side_50000_Intensity_000	2	14	86.3477	-1.20623	11.6919
_side_	220228_KWC_35-52-97_simpleStimScreen_side_50000_Intensity_000	2	15	92.5795	-1.53929	13.4307
_side_	220228_KWC_35-52-97_simpleStimScreen_side_50000_Intensity_000	2	16	98.8331	-2.67998	14.3644
_side_	220228_KWC_35-52-97_simpleStimScreen_side_50000_Intensity_000	2	17	105.1	-4.13789	16.34
_side_	220228_KWC_35-52-97_simpleStimScreen_side_50000_Intensity_000	2	18	111.356	-5.16558	18.6515
_side_	220228_KWC_35-52-97_simpleStimScreen_side_50000_Intensity_000	2	19	117.605	-6.15788	21.476
_side_	220228_KWC_35-52-97_simpleStimScreen_side_50000_Intensity_000	2	20	123.87	-9.3726	23.0445
_side_	220228_KWC_35-52-97_simpleStimScreen_side_50000_Intensity_000	2	21	130.135	-8.94679	25.2152
_side_	220228_KWC_35-52-97_simpleStimScreen_side_50000_Intensity_000	2	22	136.401	-9.02447	27.6663
_side_	220228_KWC_35-52-97_simpleStimScreen_side_50000_Intensity_000	2	23	142.666	-9.36628	29.7586
_side_	220228_KWC_35-52-97_simpleStimScreen_side_50000_Intensity_000	2	24	148.931	-9.99925	30.869
_side_	220228_KWC_35-52-97_simpleStimScreen_side_50000_Intensity_000	2	25	155.196	-9.57713	32.2177
_side_	220228_KWC_35-52-97_simpleStimScreen_side_50000_Intensity_000	2	26	161.461	-9.49648	33.2453
_side_	220228_KWC_35-52-97_simpleStimScreen_side_50000_Intensity_000	2	27	167.742	-10.2346	34.3177
_side_	220228_KWC_35-52-97_simpleStimScreen_side_50000_Intensity_000	2	28	174.007	-10.4072	36.4892
_side_	220228_KWC_35-52-97_simpleStimScreen_side_50000_Intensity_000	2	29	180.257	-11.8	37.7759
_side_	220228_KWC_35-52-97_simpleStimScreen_side_50000_Intensity_000	2	30	186.522	-11.698	39.9429
_side_	220228_KWC_35-52-97_simpleStimScreen_side_50000_Intensity_000	2	31	192.776	-12.5552	41.482
_side_	220228_KWC_35-52-97_simpleStimScreen_side_50000_Intensity_000	2	32	199.041	-13.2962	42.27
_side_	220228_KWC_35-52-97_simpleStimScreen_side_50000_Intensity_000	2	33	205.291	-14.4339	42.3423
_side_	220228_KWC_35-52-97_simpleStimScreen_side_50000_Intensity_000	2	34	211.556	-16.3502	44.0886
_side_	220228_KWC_35-52-97_simpleStimScreen_side_50000_Intensity_000	2	35	217.821	-18.0066	45.7975
_side_	220228_KWC_35-52-97_simpleStimScreen_side_50000_Intensity_000	2	36	224.102	-19.5637	48.1214
_side_	220228_KWC_35-52-97_simpleStimScreen_side_50000_Intensity_000	2	37	230.351	-21.6098	49.856
_side_	220228_KWC_35-52-97_simpleStimScreen_side_50000_Intensity_000	2	38	236.617	-24.1091	51.271
_side_	220228_KWC_35-52-97_simpleStimScreen_side_50000_Intensity_000	2	39	242.882	-24.6834	52.6955
_side_	220228_KWC_35-52-97_simpleStimScreen_side_50000_Intensity_000	2	40	249.163	-28.0747	53.6258
_side_	220228_KWC_35-52-97_simpleStimScreen_side_50000_Intensity_000	2	41	255.412	-29.7078	55.1358
_side_	220228_KWC_35-52-97_simpleStimScreen_side_50000_Intensity_000	2	42	261.677	-31.9536	56.3095
_side_	220228_KWC_35-52-97_simpleStimScreen_side_50000_Intensity_000	2	43	267.943	-34.5553	57.971
_side_	220228_KWC_35-52-97_simpleStimScreen_side_50000_Intensity_000	2	44	274.208	-36.2555	58.192
_side_	220228_KWC_35-52-97_simpleStimScreen_side_50000_Intensity_000	2	45	280.473	-37.5008	58.7228
_side_	220228_KWC_35-52-97_simpleStimScreen_side_50000_Intensity_000	2	46	286.738	-39.9687	58.8654
_side_	220228_KWC_35-52-97_simpleStimScreen_side_50000_Intensity_000	2	47	293.003	-41.7311	59.9987
_side_	220228_KWC_35-52-97_simpleStimScreen_side_50000_Intensity_000	2	48	299.284	-43.9347	60.4393
_side_	220228_KWC_35-52-97_simpleStimScreen_side_50000_Intensity_000	2	49	305.534	-46.8663	61.7714
_side_	220228_KWC_35-52-97_simpleStimScreen_side_50000_Intensity_000	2	50	311.815	-50.5891	62.3215
_side_	220228_KWC_35-52-97_simpleStimScreen_side_50000_Intensity_000	2	51	318.064	-52.7814	62.8755
_side_	220228_KWC_35-52-97_simpleStimScreen_side_50000_Intensity_000	2	52	324.376	-54.2837	63.7281
_side_	220228_KWC_35-52-97_simpleStimScreen_side_50000_Intensity_000	2	53	330.595	-56.0877	64.1446
_side_	220228_KWC_35-52-97_simpleStimScreen_side_50000_Intensity_000	2	54	336.875	-57.6128	64.8311
_side_	220228_KWC_35-52-97_simpleStimScreen_side_50000_Intensity_000	2	55	343.125	-58.9792	66.0818
_side_	220228_KWC_35-52-97_simpleStimScreen_side_50000_Intensity_000	2	56	349.39	-61.5603	66.1141
_side_	220228_KWC_35-52-97_simpleStimScreen_side_50000_Intensity_000	2	57	355.655	-65.1552	66.8682
_side_	220228_KWC_35-52-97_simpleStimScreen_side_50000_Intensity_000	2	58	361.921	-68.4752	67.4353
_side_	220228_KWC_35-52-97_simpleStimScreen_side_50000_Intensity_000	2	59	368.186	-70.4937	66.1121
_side_	220228_KWC_35-52-97_simpleStimScreen_well2_side_50000_Intensity_000	3	0	0.499966	-1.0867e-15	-5.91574
_side_	220228_KWC_35-52-97_simpleStimScreen_well2_side_50000_Intensity_000	3	1	6.70266	-0.283481	-3.13148
_side_	220228_KWC_35-52-97_simpleStimScreen_well2_side_50000_Intensity_000	3	2	12.9679	-1.35425	-3.25738
_side_	220228_KWC_35-52-97_simpleStimScreen_well2_side_50000_Intensity_000	3	3	19.233	-2.13474	-3.20234
_side_	220228_KWC_35-52-97_simpleStimScreen_well2_side_50000_Intensity_000	3	4	25.467	-2.52141	-2.89871
_side_	220228_KWC_35-52-97_simpleStimScreen_well2_side_50000_Intensity_000	3	5	31.7322	-2.65177	-2.45082
_side_	220228_KWC_35-52-97_simpleStimScreen_well2_side_50000_Intensity_000	3	6	38.013	-2.67534	-2.02007
_side_	220228_KWC_35-52-97_simpleStimScreen_well2_side_50000_Intensity_000	3	7	44.247	-2.41302	-1.66329
_side_	220228_KWC_35-52-97_simpleStimScreen_well2_side_50000_Intensity_000	3	8	50.5121	-1.90336	-1.11306
_side_	220228_KWC_35-52-97_simpleStimScreen_well2_side_50000_Intensity_000	3	9	56.7461	-1.10289	-0.396028
_side_	220228_KWC_35-52-97_simpleStimScreen_well2_side_50000_Intensity_000	3	10	62.9957	0	0
_side_	220228_KWC_35-52-97_simpleStimScreen_well2_side_50000_Intensity_000	3	11	69.2303	0.973538	0.447687
_side_	220228_KWC_35-52-97_simpleStimScreen_well2_side_50000_Intensity_000	3	12	75.5111	2.13806	0.527643
_side_	220228_KWC_35-52-97_simpleStimScreen_well2_side_50000_Intensity_000	3	13	81.7607	3.33618	0.0993958
_side_	220228_KWC_35-52-97_simpleStimScreen_well2_side_50000_Intensity_000	3	14	87.9947	4.6639	-0.57156
_side_	220228_KWC_35-52-97_simpleStimScreen_well2_side_50000_Intensity_000	3	15	94.2442	6.24584	-1.96871
_side_	220228_KWC_35-52-97_simpleStimScreen_well2_side_50000_Intensity_000	3	16	100.494	8.23978	-3.40671
_side_	220228_KWC_35-52-97_simpleStimScreen_well2_side_50000_Intensity_000	3	17	106.759	10.595	-4.48414
_side_	220228_KWC_35-52-97_simpleStimScreen_well2_side_50000_Intensity_000	3	18	113.009	12.0542	-4.89531
_side_	220228_KWC_35-52-97_simpleStimScreen_well2_side_50000_Intensity_000	3	19	119.274	13.5679	-5.2478
_side_	220228_KWC_35-52-97_simpleStimScreen_well2_side_50000_Intensity_000	3	20	125.492	14.6606	-5.51025
_side_	220228_KWC_35-52-97_simpleStimScreen_well2_side_50000_Intensity_000	3	21	131.742	15.6147	-5.84877
_side_	220228_KWC_35-52-97_simpleStimScreen_well2_side_50000_Intensity_000	3	22	138.007	16.5715	-6.25795
_side_	220228_KWC_35-52-97_simpleStimScreen_well2_side_50000_Intensity_000	3	23	144.272	17.4172	-6.53693
_side_	220228_KWC_35-52-97_simpleStimScreen_well2_side_50000_Intensity_000	3	24	150.522	18.54	-7.03175
_side_	220228_KWC_35-52-97_simpleStimScreen_well2_side_50000_Intensity_000	3	25	156.771	19.6944	-7.61027
_side_	220228_KWC_35-52-97_simpleStimScreen_well2_side_50000_Intensity_000	3	26	163.036	21.1259	-8.03666
_side_	220228_KWC_35-52-97_simpleStimScreen_well2_side_50000_Intensity_000	3	27	169.302	22.3501	-8.77526
_side_	220228_KWC_35-52-97_simpleStimScreen_well2_side_50000_Intensity_000	3	28	175.551	23.9313	-9.59927
_side_	220228_KWC_35-52-97_simpleStimScreen_well2_side_50000_Intensity_000	3	29	181.816	25.3289	-10.4303
_side_	220228_KWC_35-52-97_simpleStimScreen_well2_side_50000_Intensity_000	3	30	188.066	26.4337	-11.1947
_side_	220228_KWC_35-52-97_simpleStimScreen_well2_side_50000_Intensity_000	3	31	194.331	27.6494	-12.2662
_side_	220228_KWC_35-52-97_simpleStimScreen_well2_side_50000_Intensity_000	3	32	200.581	28.9314	-13.222
_side_	220228_KWC_35-52-97_simpleStimScreen_well2_side_50000_Intensity_000	3	33	206.846	30.2976	-14.1604
_side_	220228_KWC_35-52-97_simpleStimScreen_well2_side_50000_Intensity_000	3	34	213.111	31.3383	-15.097
_side_	220228_KWC_35-52-97_simpleStimScreen_well2_side_50000_Intensity_000	3	35	219.361	32.2999	-16.0014
_side_	220228_KWC_35-52-97_simpleStimScreen_well2_side_50000_Intensity_000	3	36	225.595	33.1273	-16.7269
_side_	220228_KWC_35-52-97_simpleStimScreen_well2_side_50000_Intensity_000	3	37	231.844	33.9189	-17.2556
_side_	220228_KWC_35-52-97_simpleStimScreen_well2_side_50000_Intensity_000	3	38	238.094	35.1553	-17.7602
_side_	220228_KWC_35-52-97_simpleStimScreen_well2_side_50000_Intensity_000	3	39	244.363	35.9758	-17.566
_side_	220228_KWC_35-52-97_simpleStimScreen_well2_side_50000_Intensity_000	3	40	250.613	36.999	-17.4915
_side_	220228_KWC_35-52-97_simpleStimScreen_well2_side_50000_Intensity_000	3	41	256.878	38.1195	-17.3708
_side_	220228_KWC_35-52-97_simpleStimScreen_well2_side_50000_Intensity_000	3	42	263.127	39.5381	-17.458
_side_	220228_KWC_35-52-97_simpleStimScreen_well2_side_50000_Intensity_000	3	43	269.393	41.4281	-17.8456
_side_	220228_KWC_35-52-97_simpleStimScreen_well2_side_50000_Intensity_000	3	44	275.642	43.1924	-17.7215
_side_	220228_KWC_35-52-97_simpleStimScreen_well2_side_50000_Intensity_000	3	45	281.907	45.0564	-17.7987
_side_	220228_KWC_35-52-97_simpleStimScreen_well2_side_50000_Intensity_000	3	46	288.141	46.6965	-17.9411
_side_	220228_KWC_35-52-97_simpleStimScreen_well2_side_50000_Intensity_000	3	47	294.391	48.1855	-17.8346
_side_	220228_KWC_35-52-97_simpleStimScreen_well2_side_50000_Intensity_000	3	48	300.64	50.1126	-17.7113
_side_	220228_KWC_35-52-97_simpleStimScreen_well2_side_50000_Intensity_000	3	49	306.89	51.6737	-17.4534
_side_	220228_KWC_35-52-97_simpleStimScreen_well2_side_50000_Intensity_000	3	50	313.124	53.2181	-17.3165
_side_	220228_KWC_35-52-97_simpleStimScreen_well2_side_50000_Intensity_000	3	51	319.374	55.0223	-17.3111
_side_	220228_KWC_35-52-97_simpleStimScreen_well2_side_50000_Intensity_000	3	52	325.623	56.1853	-16.8208
_side_	220228_KWC_35-52-97_simpleStimScreen_well2_side_50000_Intensity_000	3	53	331.873	57.2906	-16.6723
_side_	220228_KWC_35-52-97_simpleStimScreen_well2_side_50000_Intensity_000	3	54	338.138	58.6106	-16.5864
_side_	220228_KWC_35-52-97_simpleStimScreen_well2_side_50000_Intensity_000	3	55	344.403	59.7642	-16.5918
_side_	220228_KWC_35-52-97_simpleStimScreen_well2_side_50000_Intensity_000	3	56	350.637	61.1211	-16.7309
_side_	220228_KWC_35-52-97_simpleStimScreen_well2_side_50000_Intensity_000	3	57	356.918	62.3454	-16.7336
_side_	220228_KWC_35-52-97_simpleStimScreen_well2_side_50000_Intensity_000	3	58	363.183	62.9809	-17.2541
_side_	220228_KWC_35-52-97_simpleStimScreen_well2_side_50000_Intensity_000	3	59	369.433	63.8902	-17.7147
_side_	220307_KWC_35-52-97_simpleStimScreen_side_50000_Intensity_000	4	0	0.570545	-1.22012e-15	-6.642
_side_	220307_KWC_35-52-97_simpleStimScreen_side_50000_Intensity_000	4	1	6.76743	0.309846	-4.59828
_side_	220307_KWC_35-52-97_simpleStimScreen_side_50000_Intensity_000	4	2	13.017	0.550361	-4.0285
_side_	220307_KWC_35-52-97_simpleStimScreen_side_50000_Intensity_000	4	3	19.2822	0.598554	-3.81454
_side_	220307_KWC_35-52-97_simpleStimScreen_side_50000_Intensity_000	4	4	25.5474	0.408807	-3.53437
_side_	220307_KWC_35-52-97_simpleStimScreen_side_50000_Intensity_000	4	5	31.7673	0.579313	-2.97452
_side_	220307_KWC_35-52-97_simpleStimScreen_side_50000_Intensity_000	4	6	38.02	0.517299	-2.99047
_side_	220307_KWC_35-52-97_simpleStimScreen_side_50000_Intensity_000	4	7	44.2845	0.551581	-2.6785
_side_	220307_KWC_35-52-97_simpleStimScreen_side_50000_Intensity_000	4	8	50.5432	0.406368	-1.80637
_side_	220307_KWC_35-52-97_simpleStimScreen_side_50000_Intensity_000	4	9	56.7964	0.182791	-1.33817
_side_	220307_KWC_35-52-97_simpleStimScreen_side_50000_Intensity_000	4	10	63.0616	0	0
_side_	220307_KWC_35-52-97_simpleStimScreen_side_50000_Intensity_000	4	11	69.2965	-0.431075	1.02439
_side_	220307_KWC_35-52-97_simpleStimScreen_side_50000_Intensity_000	4	12	75.5389	-0.607497	2.77055
_side_	220307_KWC_35-52-97_simpleStimScreen_side_50000_Intensity_000	4	13	81.7967	-0.526287	4.11048
_side_	220307_KWC_35-52-97_simpleStimScreen_side_50000_Intensity_000	4	14	88.0619	-0.196658	5.91418
_side_	220307_KWC_35-52-97_simpleStimScreen_side_50000_Intensity_000	4	15	94.3235	0.399232	8.00564
_side_	220307_KWC_35-52-97_simpleStimScreen_side_50000_Intensity_000	4	16	100.582	0.158898	9.84986
_side_	220307_KWC_35-52-97_simpleStimScreen_side_50000_Intensity_000	4	17	106.838	-0.767796	11.2967
_side_	220307_KWC_35-52-97_simpleStimScreen_side_50000_Intensity_000	4	18	113.108	-0.682927	12.2586
_side_	220307_KWC_35-52-97_simpleStimScreen_side_50000_Intensity_000	4	19	119.339	-1.46192	13.3693
_side_	220307_KWC_35-52-97_simpleStimScreen_side_50000_Intensity_000	4	20	125.582	-2.74124	14.1305
_side_	220307_KWC_35-52-97_simpleStimScreen_side_50000_Intensity_000	4	21	131.839	-4.72267	14.7563
_side_	220307_KWC_35-52-97_simpleStimScreen_side_50000_Intensity_000	4	22	138.12	-6.4406	14.8338
_side_	220307_KWC_35-52-97_simpleStimScreen_side_50000_Intensity_000	4	23	144.37	-9.22005	15.4463
_side_	220307_KWC_35-52-97_simpleStimScreen_side_50000_Intensity_000	4	24	150.608	-11.4339	15.6463
_side_	220307_KWC_35-52-97_simpleStimScreen_side_50000_Intensity_000	4	25	156.873	-12.5039	15.6373
_side_	220307_KWC_35-52-97_simpleStimScreen_side_50000_Intensity_000	4	26	163.138	-14.7585	14.9173
_side_	220307_KWC_35-52-97_simpleStimScreen_side_50000_Intensity_000	4	27	169.403	-16.4429	14.5569
_side_	220307_KWC_35-52-97_simpleStimScreen_side_50000_Intensity_000	4	28	175.669	-18.1005	14.9144
_side_	220307_KWC_35-52-97_simpleStimScreen_side_50000_Intensity_000	4	29	181.934	-19.0345	14.9532
_side_	220307_KWC_35-52-97_simpleStimScreen_side_50000_Intensity_000	4	30	188.199	-20.8443	15.2248
_side_	220307_KWC_35-52-97_simpleStimScreen_side_50000_Intensity_000	4	31	194.449	-22.37	15.5082
_side_	220307_KWC_35-52-97_simpleStimScreen_side_50000_Intensity_000	4	32	200.729	-24.5214	16.1242
_side_	220307_KWC_35-52-97_simpleStimScreen_side_50000_Intensity_000	4	33	206.979	-25.7898	15.7013
_side_	220307_KWC_35-52-97_simpleStimScreen_side_50000_Intensity_000	4	34	213.26	-26.6776	15.9181
_side_	220307_KWC_35-52-97_simpleStimScreen_side_50000_Intensity_000	4	35	219.509	-28.8777	15.8201
_side_	220307_KWC_35-52-97_simpleStimScreen_side_50000_Intensity_000	4	36	225.821	-30.0781	15.4212
_side_	220307_KWC_35-52-97_simpleStimScreen_side_50000_Intensity_000	4	37	232.04	-31.0482	15.2621
_side_	220307_KWC_35-52-97_simpleStimScreen_side_50000_Intensity_000	4	38	238.305	-31.7539	15.6047
_side_	220307_KWC_35-52-97_simpleStimScreen_side_50000_Intensity_000	4	39	244.57	-32.9177	15.8037
_side_	220307_KWC_35-52-97_simpleStimScreen_side_50000_Intensity_000	4	40	250.82	-33.8737	15.8466
_side_	220307_KWC_35-52-97_simpleStimScreen_side_50000_Intensity_000	4	41	257.069	-34.8975	16.1155
_side_	220307_KWC_35-52-97_simpleStimScreen_side_50000_Intensity_000	4	42	263.334	-36.2946	17.1028
_side_	220307_KWC_35-52-97_simpleStimScreen_side_50000_Intensity_000	4	43	269.6	-36.9421	17.5894
_side_	220307_KWC_35-52-97_simpleStimScreen_side_50000_Intensity_000	4	44	275.849	-37.4391	18.6758
_side_	220307_KWC_35-52-97_simpleStimScreen_side_50000_Intensity_000	4	45	282.114	-37.3776	20.3558
_side_	220307_KWC_35-52-97_simpleStimScreen_side_50000_Intensity_000	4	46	288.38	-37.5482	21.9099
_side_	220307_KWC_35-52-97_simpleStimScreen_side_50000_Intensity_000	4	47	294.629	-37.567	23.2999
_side_	220307_KWC_35-52-97_simpleStimScreen_side_50000_Intensity_000	4	48	300.894	-38.0574	24.9944
_side_	220307_KWC_35-52-97_simpleStimScreen_side_50000_Intensity_000	4	49	307.144	-38.6762	26.3349
_side_	220307_KWC_35-52-97_simpleStimScreen_side_50000_Intensity_000	4	50	313.409	-39.567	27.6798
_side_	220307_KWC_35-52-97_simpleStimScreen_side_50000_Intensity_000	4	51	319.69	-40.774	28.7868
_side_	220307_KWC_35-52-97_simpleStimScreen_side_50000_Intensity_000	4	52	325.924	-42.2353	29.6222
_side_	220307_KWC_35-52-97_simpleStimScreen_side_50000_Intensity_000	4	53	332.173	-43.1951	29.793
_side_	220307_KWC_35-52-97_simpleStimScreen_side_50000_Intensity_000	4	54	338.423	-44.5513	29.5863
_side_	220307_KWC_35-52-97_simpleStimScreen_side_50000_Intensity_000	4	55	344.688	-45.3898	29.053
_side_	220307_KWC_35-52-97_simpleStimScreen_side_50000_Intensity_000	4	56	350.953	-46.616	28.7861
_side_	220307_KWC_35-52-97_simpleStimScreen_side_50000_Intensity_000	4	57	357.218	-49.0285	28.2223
_side_	220307_KWC_35-52-97_simpleStimScreen_side_50000_Intensity_000	4	58	363.468	-50.8231	27.5819
_side_	220307_KWC_35-52-97_simpleStimScreen_side_50000_Intensity_000	4	59	369.749	-51.6295	27.1747
_side_	220307_KWC_35-52-97_simpleStimScreen_side_50000_Intensity_001	5	0	0.578911	-1.69695e-15	-9.23777
_side_	220307_KWC_35-52-97_simpleStimScreen_side_50000_Intensity_001	5	1	6.80037	0.206738	-5.66877
_side_	220307_KWC_35-52-97_simpleStimScreen_side_50000_Intensity_001	5	2	13.0057	-0.145685	-4.98189
_side_	220307_KWC_35-52-97_simpleStimScreen_side_50000_Intensity_001	5	3	19.2552	-0.788134	-4.59349
_side_	220307_KWC_35-52-97_simpleStimScreen_side_50000_Intensity_001	5	4	25.4919	-1.3458	-4.16886
_side_	220307_KWC_35-52-97_simpleStimScreen_side_50000_Intensity_001	5	5	31.7625	-1.41761	-3.94831
_side_	220307_KWC_35-52-97_simpleStimScreen_side_50000_Intensity_001	5	6	37.9964	-1.24487	-3.45815
_side_	220307_KWC_35-52-97_simpleStimScreen_side_50000_Intensity_001	5	7	44.2484	-1.41062	-3.06189
_side_	220307_KWC_35-52-97_simpleStimScreen_side_50000_Intensity_001	5	8	50.4824	-1.1464	-2.78859
_side_	220307_KWC_35-52-97_simpleStimScreen_side_50000_Intensity_001	5	9	56.7178	-0.743101	-1.57363
_side_	220307_KWC_35-52-97_simpleStimScreen_side_50000_Intensity_001	5	10	62.955	0	0
_side_	220307_KWC_35-52-97_simpleStimScreen_side_50000_Intensity_001	5	11	69.1937	-1.06049	1.48012
_side_	220307_KWC_35-52-97_simpleStimScreen_side_50000_Intensity_001	5	12	75.4452	-2.78582	2.32708
_side_	220307_KWC_35-52-97_simpleStimScreen_side_50000_Intensity_001	5	13	81.6964	-4.03831	2.5504
_side_	220307_KWC_35-52-97_simpleStimScreen_side_50000_Intensity_001	5	14	87.9602	-4.12556	2.47302
_side_	220307_KWC_35-52-97_simpleStimScreen_side_50000_Intensity_001	5	15	94.241	-4.27592	3.00443
_side_	220307_KWC_35-52-97_simpleStimScreen_side_50000_Intensity_001	5	16	100.479	-4.15325	2.29488
_side_	220307_KWC_35-52-97_simpleStimScreen_side_50000_Intensity_001	5	17	106.724	-4.37712	1.31698
_side_	220307_KWC_35-52-97_simpleStimScreen_side_50000_Intensity_001	5	18	112.964	-4.12437	0.0213688
_side_	220307_KWC_35-52-97_simpleStimScreen_side_50000_Intensity_001	5	19	119.213	-3.26364	-1.91328
_side_	220307_KWC_35-52-97_simpleStimScreen_side_50000_Intensity_001	5	20	125.451	-4.26995	-2.24411
_side_	220307_KWC_35-52-97_simpleStimScreen_side_50000_Intensity_001	5	21	131.712	-5.12342	-3.0652
_side_	220307_KWC_35-52-97_simpleStimScreen_side_50000_Intensity_001	5	22	137.949	-5.74593	-3.92443
_side_	220307_KWC_35-52-97_simpleStimScreen_side_50000_Intensity_001	5	23	144.189	-7.4098	-5.25332
_side_	220307_KWC_35-52-97_simpleStimScreen_side_50000_Intensity_001	5	24	150.45	-9.9513	-5.86141
_side_	220307_KWC_35-52-97_simpleStimScreen_side_50000_Intensity_001	5	25	156.698	-12.58	-6.38409
_side_	220307_KWC_35-52-97_simpleStimScreen_side_50000_Intensity_001	5	26	162.962	-14.1073	-6.81247
_side_	220307_KWC_35-52-97_simpleStimScreen_side_50000_Intensity_001	5	27	169.23	-16.2169	-7.22778
_side_	220307_KWC_35-52-97_simpleStimScreen_side_50000_Intensity_001	5	28	175.463	-18.015	-7.67635
_side_	220307_KWC_35-52-97_simpleStimScreen_side_50000_Intensity_001	5	29	181.715	-20.2555	-8.04495
_side_	220307_KWC_35-52-97_simpleStimScreen_side_50000_Intensity_001	5	30	187.982	-22.577	-8.46942
_side_	220307_KWC_35-52-97_simpleStimScreen_side_50000_Intensity_001	5	31	194.219	-24.1986	-7.95913
_side_	220307_KWC_35-52-97_simpleStimScreen_side_50000_Intensity_001	5	32	200.481	-25.6629	-7.41939
_side_	220307_KWC_35-52-97_simpleStimScreen_side_50000_Intensity_001	5	33	206.733	-27.5043	-6.27877
_side_	220307_KWC_35-52-97_simpleStimScreen_side_50000_Intensity_001	5	34	212.972	-29.036	-5.16157
_side_	220307_KWC_35-52-97_simpleStimScreen_side_50000_Intensity_001	5	35	219.249	-30.5314	-3.478
_side_	220307_KWC_35-52-97_simpleStimScreen_side_50000_Intensity_001	5	36	225.497	-32.0568	-1.52537
_side_	220307_KWC_35-52-97_simpleStimScreen_side_50000_Intensity_001	5	37	231.718	-33.535	0.120722
_side_	220307_KWC_35-52-97_simpleStimScreen_side_50000_Intensity_001	5	38	237.984	-35.3805	1.55559
_side_	220307_KWC_35-52-97_simpleStimScreen_side_50000_Intensity_001	5	39	244.212	-37.3012	2.30493
_side_	220307_KWC_35-52-97_simpleStimScreen_side_50000_Intensity_001	5	40	250.47	-38.9585	2.62542
_side_	220307_KWC_35-52-97_simpleStimScreen_side_50000_Intensity_001	5	41	256.735	-40.5976	2.19646
_side_	220307_KWC_35-52-97_simpleStimScreen_side_50000_Intensity_001	5	42	263.001	-43.0026	2.00053
_side_	220307_KWC_35-52-97_simpleStimScreen_side_50000_Intensity_001	5	43	269.253	-45.2357	1.59261
_side_	220307_KWC_35-52-97_simpleStimScreen_side_50000_Intensity_001	5	44	275.517	-46.9024	0.822731
_side_	220307_KWC_35-52-97_simpleStimScreen_side_50000_Intensity_001	5	45	281.785	-48.3806	0.0779842
_side_	220307_KWC_35-52-97_simpleStimScreen_side_50000_Intensity_001	5	46	288.021	-49.791	0.220876
_side_	220307_KWC_35-52-97_simpleStimScreen_side_50000_Intensity_001	5	47	294.273	-51.2917	0.519822
_side_	220307_KWC_35-52-97_simpleStimScreen_side_50000_Intensity_001	5	48	300.537	-52.7364	0.737667
_side_	220307_KWC_35-52-97_simpleStimScreen_side_50000_Intensity_001	5	49	306.848	-54.8052	1.40841
_side_	220307_KWC_35-52-97_simpleStimScreen_side_50000_Intensity_001	5	50	313.058	-57.1478	2.61797
_side_	220307_KWC_35-52-97_simpleStimScreen_side_50000_Intensity_001	5	51	319.321	-59.5863	3.36192
_side_	220307_KWC_35-52-97_simpleStimScreen_side_50000_Intensity_001	5	52	325.576	-61.6496	3.84039
_side_	220307_KWC_35-52-97_simpleStimScreen_side_50000_Intensity_001	5	53	331.839	-64.1691	5.1796
_side_	220307_KWC_35-52-97_simpleStimScreen_side_50000_Intensity_001	5	54	338.091	-65.0655	7.08723
_side_	220307_KWC_35-52-97_simpleStimScreen_side_50000_Intensity_001	5	55	344.342	-65.8135	7.82213
_side_	220307_KWC_35-52-97_simpleStimScreen_side_50000_Intensity_001	5	56	350.591	-66.9989	8.71931
_side_	220307_KWC_35-52-97_simpleStimScreen_side_50000_Intensity_001	5	57	356.845	-68.8803	9.31322
_side_	220307_KWC_35-52-97_simpleStimScreen_side_50000_Intensity_001	5	58	363.107	-70.4486	9.21289
_side_	220307_KWC_35-52-97_simpleStimScreen_side_50000_Intensity_001	5	59	369.374	-72.8782	9.09375
_side_	220307_KWC_35-52-97_simpleStimScreen_side_50000_Intensity_003	6	0	0.578084	1.10557e-15	-18.0553
_side_	220307_KWC_35-52-97_simpleStimScreen_side_50000_Intensity_003	6	1	6.78078	2.42433	-19.3392
_side_	220307_KWC_35-52-97_simpleStimScreen_side_50000_Intensity_003	6	2	13.046	2.49436	-17.9623
_side_	220307_KWC_35-52-97_simpleStimScreen_side_50000_Intensity_003	6	3	19.3112	2.54153	-17.6232
_side_	220307_KWC_35-52-97_simpleStimScreen_side_50000_Intensity_003	6	4	25.5451	1.94383	-16.7851
_side_	220307_KWC_35-52-97_simpleStimScreen_side_50000_Intensity_003	6	5	31.8103	1.41284	-14.1867
_side_	220307_KWC_35-52-97_simpleStimScreen_side_50000_Intensity_003	6	6	38.0598	0.69677	-11.4264
_side_	220307_KWC_35-52-97_simpleStimScreen_side_50000_Intensity_003	6	7	44.3094	0.0710262	-9.54745
_side_	220307_KWC_35-52-97_simpleStimScreen_side_50000_Intensity_003	6	8	50.549	0.357828	-7.3796
_side_	220307_KWC_35-52-97_simpleStimScreen_side_50000_Intensity_003	6	9	56.7985	-0.178075	-3.84983
_side_	220307_KWC_35-52-97_simpleStimScreen_side_50000_Intensity_003	6	10	63.0481	0	0
_side_	220307_KWC_35-52-97_simpleStimScreen_side_50000_Intensity_003	6	11	69.2976	-0.286331	4.20875
_side_	220307_KWC_35-52-97_simpleStimScreen_side_50000_Intensity_003	6	12	75.5628	-0.332146	7.51759
_side_	220307_KWC_35-52-97_simpleStimScreen_side_50000_Intensity_003	6	13	81.828	-0.546648	10.9325
_side_	220307_KWC_35-52-97_simpleStimScreen_side_50000_Intensity_003	6	14	88.0932	-1.66953	13.7576
_side_	220307_KWC_35-52-97_simpleStimScreen_side_50000_Intensity_003	6	15	94.3584	-2.7176	16.0776
_side_	220307_KWC_35-52-97_simpleStimScreen_side_50000_Intensity_003	6	16	100.592	-4.22719	18.3319
_side_	220307_KWC_35-52-97_simpleStimScreen_side_50000_Intensity_003	6	17	106.873	-5.97159	20.1618
_side_	220307_KWC_35-52-97_simpleStimScreen_side_50000_Intensity_003	6	18	113.107	-8.16862	22.3165
_side_	220307_KWC_35-52-97_simpleStimScreen_side_50000_Intensity_003	6	19	119.372	-10.8882	24.3699
_side_	220307_KWC_35-52-97_simpleStimScreen_side_50000_Intensity_003	6	20	125.637	-14.0365	25.7705
_side_	220307_KWC_35-52-97_simpleStimScreen_side_50000_Intensity_003	6	21	131.918	-17.0684	26.4688
_side_	220307_KWC_35-52-97_simpleStimScreen_side_50000_Intensity_003	6	22	138.152	-19.9317	26.5858
_side_	220307_KWC_35-52-97_simpleStimScreen_side_50000_Intensity_003	6	23	144.417	-23.0205	26.7099
_side_	220307_KWC_35-52-97_simpleStimScreen_side_50000_Intensity_003	6	24	150.683	-26.0374	26.5155
_side_	220307_KWC_35-52-97_simpleStimScreen_side_50000_Intensity_003	6	25	156.963	-29.231	26.1192
_side_	220307_KWC_35-52-97_simpleStimScreen_side_50000_Intensity_003	6	26	163.166	-32.4683	26.1891
_side_	220307_KWC_35-52-97_simpleStimScreen_side_50000_Intensity_003	6	27	169.431	-35.781	26.0099
_side_	220307_KWC_35-52-97_simpleStimScreen_side_50000_Intensity_003	6	28	175.681	-39.1597	25.7756
_side_	220307_KWC_35-52-97_simpleStimScreen_side_50000_Intensity_003	6	29	181.946	-42.4678	24.8615
_side_	220307_KWC_35-52-97_simpleStimScreen_side_50000_Intensity_003	6	30	188.196	-46.0695	24.4064
_side_	220307_KWC_35-52-97_simpleStimScreen_side_50000_Intensity_003	6	31	194.445	-49.21	24.451
_side_	220307_KWC_35-52-97_simpleStimScreen_side_50000_Intensity_003	6	32	200.679	-52.2134	24.6252
_side_	220307_KWC_35-52-97_simpleStimScreen_side_50000_Intensity_003	6	33	206.943	-55.0732	25.3096
_side_	220307_KWC_35-52-97_simpleStimScreen_side_50000_Intensity_003	6	34	213.21	-58.0538	26.0463
_side_	220307_KWC_35-52-97_simpleStimScreen_side_50000_Intensity_003	6	35	219.447	-61.1484	26.7817
_side_	220307_KWC_35-52-97_simpleStimScreen_side_50000_Intensity_003	6	36	225.671	-63.702	27.5309
_side_	220307_KWC_35-52-97_simpleStimScreen_side_50000_Intensity_003	6	37	231.919	-65.831	28.5207
_side_	220307_KWC_35-52-97_simpleStimScreen_side_50000_Intensity_003	6	38	238.181	-68.3644	29.1096
_side_	220307_KWC_35-52-97_simpleStimScreen_side_50000_Intensity_003	6	39	244.432	-70.894	29.5942
_side_	220307_KWC_35-52-97_simpleStimScreen_side_50000_Intensity_003	6	40	250.69	-73.8734	29.9791
_side_	220307_KWC_35-52-97_simpleStimScreen_side_50000_Intensity_003	6	41	256.96	-77.2268	30.0793
_side_	220307_KWC_35-52-97_simpleStimScreen_side_50000_Intensity_003	6	42	263.181	-80.7232	30.4235
_side_	220307_KWC_35-52-97_simpleStimScreen_side_50000_Intensity_003	6	43	269.418	-84.155	29.7483
_side_	220307_KWC_35-52-97_simpleStimScreen_side_50000_Intensity_003	6	44	275.66	-87.879	29.8936
_side_	220307_KWC_35-52-97_simpleStimScreen_side_50000_Intensity_003	6	45	281.942	-91.4143	28.8217
_side_	220307_KWC_35-52-97_simpleStimScreen_side_50000_Intensity_003	6	46	288.159	-94.4217	27.674
_side_	220307_KWC_35-52-97_simpleStimScreen_side_50000_Intensity_003	6	47	294.421	-97.1589	27.0863
_side_	220307_KWC_35-52-97_simpleStimScreen_side_50000_Intensity_003	6	48	300.644	-99.5132	26.6983
_side_	220307_KWC_35-52-97_simpleStimScreen_side_50000_Intensity_003	6	49	306.927	-101.912	25.9809
_side_	220307_KWC_35-52-97_simpleStimScreen_side_50000_Intensity_003	6	50	313.138	-104.332	26.0957
_side_	220307_KWC_35-52-97_simpleStimScreen_side_50000_Intensity_003	6	51	319.379	-107.027	26.303
_side_	220307_KWC_35-52-97_simpleStimScreen_side_50000_Intensity_003	6	52	325.633	-109.963	26.8112
_side_	220307_KWC_35-52-97_simpleStimScreen_side_50000_Intensity_003	6	53	331.866	-113.041	27.5731
_side_	220307_KWC_35-52-97_simpleStimScreen_side_50000_Intensity_003	6	54	338.143	-116.118	28.3763
_side_	220307_KWC_35-52-97_simpleStimScreen_side_50000_Intensity_003	6	55	344.379	-119.007	29.0271
_side_	220307_KWC_35-52-97_simpleStimScreen_side_50000_Intensity_003	6	56	350.628	-121.733	29.3148
_side_	220307_KWC_35-52-97_simpleStimScreen_side_50000_Intensity_003	6	57	356.878	-125.089	29.8395
_side_	220307_KWC_35-52-97_simpleStimScreen_side_50000_Intensity_003	6	58	363.14	-128.292	29.9623
_side_	220307_KWC_35-52-97_simpleStimScreen_side_50000_Intensity_003	6	59	369.414	-130.914	30.1714
_side_	220307_KWC_35-52-97_simpleStimScreen_side_50000_Intensity_004	7	0	0.578085	-8.24399e-15	-21.5328
_side_	220307_KWC_35-52-97_simpleStimScreen_side_50000_Intensity_004	7	1	6.78079	-1.56411	-19.2045
_side_	220307_KWC_35-52-97_simpleStimScreen_side_50000_Intensity_004	7	2	13.0147	-1.63118	-16.9381
_side_	220307_KWC_35-52-97_simpleStimScreen_side_50000_Intensity_004	7	3	19.2643	-1.08777	-14.628
_side_	220307_KWC_35-52-97_simpleStimScreen_side_50000_Intensity_004	7	4	25.5607	-1.32752	-12.2264
_side_	220307_KWC_35-52-97_simpleStimScreen_side_50000_Intensity_004	7	5	31.7634	-1.50521	-9.44083
_side_	220307_KWC_35-52-97_simpleStimScreen_side_50000_Intensity_004	7	6	38.013	-1.52133	-7.17671
_side_	220307_KWC_35-52-97_simpleStimScreen_side_50000_Intensity_004	7	7	44.2625	-1.21816	-4.88346
_side_	220307_KWC_35-52-97_simpleStimScreen_side_50000_Intensity_004	7	8	50.5121	-0.425179	-3.86029
_side_	220307_KWC_35-52-97_simpleStimScreen_side_50000_Intensity_004	7	9	56.7617	-0.519453	-1.81063
_side_	220307_KWC_35-52-97_simpleStimScreen_side_50000_Intensity_004	7	10	63.0112	0	0
_side_	220307_KWC_35-52-97_simpleStimScreen_side_50000_Intensity_004	7	11	69.2608	0.839565	1.76905
_side_	220307_KWC_35-52-97_simpleStimScreen_side_50000_Intensity_004	7	12	75.5104	1.96748	4.29099
_side_	220307_KWC_35-52-97_simpleStimScreen_side_50000_Intensity_004	7	13	81.7756	2.68839	7.15477
_side_	220307_KWC_35-52-97_simpleStimScreen_side_50000_Intensity_004	7	14	88.0407	3.29256	10.5773
_side_	220307_KWC_35-52-97_simpleStimScreen_side_50000_Intensity_004	7	15	94.2903	2.95928	12.9947
_side_	220307_KWC_35-52-97_simpleStimScreen_side_50000_Intensity_004	7	16	100.571	3.12573	15.1252
_side_	220307_KWC_35-52-97_simpleStimScreen_side_50000_Intensity_004	7	17	106.798	2.5474	16.8369
_side_	220307_KWC_35-52-97_simpleStimScreen_side_50000_Intensity_004	7	18	113.094	1.64366	18.559
_side_	220307_KWC_35-52-97_simpleStimScreen_side_50000_Intensity_004	7	19	119.312	0.75306	19.9999
_side_	220307_KWC_35-52-97_simpleStimScreen_side_50000_Intensity_004	7	20	125.578	-0.261141	20.9966
_side_	220307_KWC_35-52-97_simpleStimScreen_side_50000_Intensity_004	7	21	131.843	-1.49663	22.0502
_side_	220307_KWC_35-52-97_simpleStimScreen_side_50000_Intensity_004	7	22	138.092	-2.90392	22.0553
_side_	220307_KWC_35-52-97_simpleStimScreen_side_50000_Intensity_004	7	23	144.342	-4.91477	21.9063
_side_	220307_KWC_35-52-97_simpleStimScreen_side_50000_Intensity_004	7	24	150.607	-7.24004	21.3039
_side_	220307_KWC_35-52-97_simpleStimScreen_side_50000_Intensity_004	7	25	156.857	-9.64804	20.5168
_side_	220307_KWC_35-52-97_simpleStimScreen_side_50000_Intensity_004	7	26	163.122	-11.7884	19.7002
_side_	220307_KWC_35-52-97_simpleStimScreen_side_50000_Intensity_004	7	27	169.371	-14.1683	18.9275
_side_	220307_KWC_35-52-97_simpleStimScreen_side_50000_Intensity_004	7	28	175.621	-16.6909	18.8815
_side_	220307_KWC_35-52-97_simpleStimScreen_side_50000_Intensity_004	7	29	181.87	-18.7209	18.9218
_side_	220307_KWC_35-52-97_simpleStimScreen_side_50000_Intensity_004	7	30	188.136	-21.6885	19.2017
_side_	220307_KWC_35-52-97_simpleStimScreen_side_50000_Intensity_004	7	31	194.385	-24.4135	19.4179
_side_	220307_KWC_35-52-97_simpleStimScreen_side_50000_Intensity_004	7	32	200.635	-26.5255	19.3342
_side_	220307_KWC_35-52-97_simpleStimScreen_side_50000_Intensity_004	7	33	206.9	-28.7364	19.2352
_side_	220307_KWC_35-52-97_simpleStimScreen_side_50000_Intensity_004	7	34	213.15	-31.6765	19.3372
_side_	220307_KWC_35-52-97_simpleStimScreen_side_50000_Intensity_004	7	35	219.399	-34.2729	19.4417
_side_	220307_KWC_35-52-97_simpleStimScreen_side_50000_Intensity_004	7	36	225.694	-37.0701	19.5354
_side_	220307_KWC_35-52-97_simpleStimScreen_side_50000_Intensity_004	7	37	231.943	-39.2369	19.5445
_side_	220307_KWC_35-52-97_simpleStimScreen_side_50000_Intensity_004	7	38	238.193	-42.1906	19.6039
_side_	220307_KWC_35-52-97_simpleStimScreen_side_50000_Intensity_004	7	39	244.458	-44.9904	19.0597
_side_	220307_KWC_35-52-97_simpleStimScreen_side_50000_Intensity_004	7	40	250.723	-49.5649	17.887
_side_	220307_KWC_35-52-97_simpleStimScreen_side_50000_Intensity_004	7	41	256.973	-49.7799	17.6413
_side_	220307_KWC_35-52-97_simpleStimScreen_side_50000_Intensity_004	7	42	263.222	-51.9719	16.7661
_side_	220307_KWC_35-52-97_simpleStimScreen_side_50000_Intensity_004	7	43	269.487	-53.7895	15.4327
_side_	220307_KWC_35-52-97_simpleStimScreen_side_50000_Intensity_004	7	44	275.737	-55.6443	14.0126
_side_	220307_KWC_35-52-97_simpleStimScreen_side_50000_Intensity_004	7	45	282.002	-57.4779	12.7173
_side_	220307_KWC_35-52-97_simpleStimScreen_side_50000_Intensity_004	7	46	288.267	-59.1461	10.81
_side_	220307_KWC_35-52-97_simpleStimScreen_side_50000_Intensity_004	7	47	294.517	-60.8079	9.58166
_side_	220307_KWC_35-52-97_simpleStimScreen_side_50000_Intensity_004	7	48	300.782	-62.3357	8.9913
_side_	220307_KWC_35-52-97_simpleStimScreen_side_50000_Intensity_004	7	49	307.079	-65.782	8.96442
_side_	220307_KWC_35-52-97_simpleStimScreen_side_50000_Intensity_004	7	50	313.297	-71.8733	7.71911
_side_	220307_KWC_35-52-97_simpleStimScreen_side_50000_Intensity_004	7	51	319.531	-74.6284	8.45683
_side_	220307_KWC_35-52-97_simpleStimScreen_side_50000_Intensity_004	7	52	325.796	-76.8848	9.37282
_side_	220307_KWC_35-52-97_simpleStimScreen_side_50000_Intensity_004	7	53	332.061	-76.9485	10.1118
_side_	220307_KWC_35-52-97_simpleStimScreen_side_50000_Intensity_004	7	54	338.295	-79.6264	10.4162
_side_	220307_KWC_35-52-97_simpleStimScreen_side_50000_Intensity_004	7	55	344.545	-85.1158	9.59784
_side_	220307_KWC_35-52-97_simpleStimScreen_side_50000_Intensity_004	7	56	350.794	-85.014	8.61183
_side_	220307_KWC_35-52-97_simpleStimScreen_side_50000_Intensity_004	7	57	357.059	-86.6556	7.84196
_side_	220307_KWC_35-52-97_simpleStimScreen_side_50000_Intensity_004	7	58	363.325	-89.0058	6.94232
_side_	220307_KWC_35-52-97_simpleStimScreen_side_50000_Intensity_004	7	59	369.59	-91.0108	6.16686
_side_	220725_KWC_35-52-97_mcPak_Assays_side_50000_Intensity_000	8	0	0.595457	-1.04092e-14	-27.1883
_side_	220725_KWC_35-52-97_mcPak_Assays_side_50000_Intensity_000	8	1	6.77865	0.589996	-24.3955
_side_	220725_KWC_35-52-97_mcPak_Assays_side_50000_Intensity_000	8	2	13.026	0.204452	-21.4541
_side_	220725_KWC_35-52-97_mcPak_Assays_side_50000_Intensity_000	8	3	19.2709	-0.462357	-18.8043
_side_	220725_KWC_35-52-97_mcPak_Assays_side_50000_Intensity_000	8	4	25.5179	-0.614834	-16.3169
_side_	220725_KWC_35-52-97_mcPak_Assays_side_50000_Intensity_000	8	5	31.7694	-1.43899	-13.5373
_side_	220725_KWC_35-52-97_mcPak_Assays_side_50000_Intensity_000	8	6	38.0257	-1.7014	-10.5143
_side_	220725_KWC_35-52-97_mcPak_Assays_side_50000_Intensity_000	8	7	44.2911	-2.73106	-7.56782
_side_	220725_KWC_35-52-97_mcPak_Assays_side_50000_Intensity_000	8	8	50.5533	-2.09714	-5.11634
_side_	220725_KWC_35-52-97_mcPak_Assays_side_50000_Intensity_000	8	9	56.8075	-1.2728	-2.73294
_side_	220725_KWC_35-52-97_mcPak_Assays_side_50000_Intensity_000	8	10	63.0624	0	0
_side_	220725_KWC_35-52-97_mcPak_Assays_side_50000_Intensity_000	8	11	69.3105	0.564739	3.31694
_side_	220725_KWC_35-52-97_mcPak_Assays_side_50000_Intensity_000	8	12	75.5576	1.03407	6.58292
_side_	220725_KWC_35-52-97_mcPak_Assays_side_50000_Intensity_000	8	13	81.8125	0.191939	9.98488
_side_	220725_KWC_35-52-97_mcPak_Assays_side_50000_Intensity_000	8	14	88.0776	-1.31364	12.4037
_side_	220725_KWC_35-52-97_mcPak_Assays_side_50000_Intensity_000	8	15	94.3283	-3.27344	14.2717
_side_	220725_KWC_35-52-97_mcPak_Assays_side_50000_Intensity_000	8	16	100.583	-5.184	15.0467
_side_	220725_KWC_35-52-97_mcPak_Assays_side_50000_Intensity_000	8	17	106.829	-7.26038	15.3433
_side_	220725_KWC_35-52-97_mcPak_Assays_side_50000_Intensity_000	8	18	113.098	-9.25641	15.7897
_side_	220725_KWC_35-52-97_mcPak_Assays_side_50000_Intensity_000	8	19	119.37	-11.6031	15.7093
_side_	220725_KWC_35-52-97_mcPak_Assays_side_50000_Intensity_000	8	20	125.614	-13.9739	15.0971
_side_	220725_KWC_35-52-97_mcPak_Assays_side_50000_Intensity_000	8	21	131.888	-16.1196	14.6932
_side_	220725_KWC_35-52-97_mcPak_Assays_side_50000_Intensity_000	8	22	138.13	-18.6083	13.7131
_side_	220725_KWC_35-52-97_mcPak_Assays_side_50000_Intensity_000	8	23	144.38	-20.9726	13.6421
_side_	220725_KWC_35-52-97_mcPak_Assays_side_50000_Intensity_000	8	24	150.643	-22.6357	13.0589
_side_	220725_KWC_35-52-97_mcPak_Assays_side_50000_Intensity_000	8	25	156.896	-24.9998	12.8403
_side_	220725_KWC_35-52-97_mcPak_Assays_side_50000_Intensity_000	8	26	163.163	-27.0949	12.6363
_side_	220725_KWC_35-52-97_mcPak_Assays_side_50000_Intensity_000	8	27	169.446	-28.6143	11.1363
_side_	220725_KWC_35-52-97_mcPak_Assays_side_50000_Intensity_000	8	28	175.667	-30.1941	9.71404
_side_	220725_KWC_35-52-97_mcPak_Assays_side_50000_Intensity_000	8	29	181.916	-31.657	8.46743
_side_	220725_KWC_35-52-97_mcPak_Assays_side_50000_Intensity_000	8	30	188.181	-33.4049	7.57794
_side_	220725_KWC_35-52-97_mcPak_Assays_side_50000_Intensity_000	8	31	194.447	-35.465	7.03741
_side_	220725_KWC_35-52-97_mcPak_Assays_side_50000_Intensity_000	8	32	200.699	-37.9621	7.01496
_side_	220725_KWC_35-52-97_mcPak_Assays_side_50000_Intensity_000	8	33	206.951	-40.2347	7.17846
_side_	220725_KWC_35-52-97_mcPak_Assays_side_50000_Intensity_000	8	34	213.215	-42.1427	7.25993
_side_	220725_KWC_35-52-97_mcPak_Assays_side_50000_Intensity_000	8	35	219.471	-44.1776	6.66052
_side_	220725_KWC_35-52-97_mcPak_Assays_side_50000_Intensity_000	8	36	225.733	-45.664	5.68749
_side_	220725_KWC_35-52-97_mcPak_Assays_side_50000_Intensity_000	8	37	231.988	-47.5293	5.70063
_side_	220725_KWC_35-52-97_mcPak_Assays_side_50000_Intensity_000	8	38	238.266	-48.5924	5.13603
_side_	220725_KWC_35-52-97_mcPak_Assays_side_50000_Intensity_000	8	39	244.503	-50.3017	4.65705
_side_	220725_KWC_35-52-97_mcPak_Assays_side_50000_Intensity_000	8	40	250.789	-51.7331	4.04036
_side_	220725_KWC_35-52-97_mcPak_Assays_side_50000_Intensity_000	8	41	257.023	-53.3754	3.55946
_side_	220725_KWC_35-52-97_mcPak_Assays_side_50000_Intensity_000	8	42	263.285	-54.9444	2.9825
_side_	220725_KWC_35-52-97_mcPak_Assays_side_50000_Intensity_000	8	43	269.56	-56.5958	2.65397
_side_	220725_KWC_35-52-97_mcPak_Assays_side_50000_Intensity_000	8	44	275.791	-58.3013	2.30909
_side_	220725_KWC_35-52-97_mcPak_Assays_side_50000_Intensity_000	8	45	282.046	-59.7069	1.65587
_side_	220725_KWC_35-52-97_mcPak_Assays_side_50000_Intensity_000	8	46	288.303	-61.8904	1.18152
_side_	220725_KWC_35-52-97_mcPak_Assays_side_50000_Intensity_000	8	47	294.555	-63.7827	1.18648
_side_	220725_KWC_35-52-97_mcPak_Assays_side_50000_Intensity_000	8	48	300.818	-65.4467	0.728571
_side_	220725_KWC_35-52-97_mcPak_Assays_side_50000_Intensity_000	8	49	307.056	-67.6423	-0.170467
_side_	220725_KWC_35-52-97_mcPak_Assays_side_50000_Intensity_000	8	50	313.312	-69.3509	-0.309453
_side_	220725_KWC_35-52-97_mcPak_Assays_side_50000_Intensity_000	8	51	319.577	-71.5171	-0.963263
_side_	220725_KWC_35-52-97_mcPak_Assays_side_50000_Intensity_000	8	52	325.825	-73.8576	-1.92079
_side_	220725_KWC_35-52-97_mcPak_Assays_side_50000_Intensity_000	8	53	332.086	-75.6824	-2.21304
_side_	220725_KWC_35-52-97_mcPak_Assays_side_50000_Intensity_000	8	54	338.357	-77.263	-2.72703
_side_	220725_KWC_35-52-97_mcPak_Assays_side_50000_Intensity_000	8	55	344.593	-78.7649	-3.3059
_side_	220725_KWC_35-52-97_mcPak_Assays_side_50000_Intensity_000	8	56	350.857	-80.5452	-3.91708
_side_	220725_KWC_35-52-97_mcPak_Assays_side_50000_Intensity_000	8	57	357.108	-81.9073	-5.08157
_side_	220725_KWC_35-52-97_mcPak_Assays_side_50000_Intensity_000	8	58	363.358	-84.1843	-6.32278
_side_	220725_KWC_35-52-97_mcPak_Assays_side_50000_Intensity_000	8	59	369.624	-86.4406	-7.77932
_side_	220725_KWC_35-52-97_mcPak_Assays_side_50000_Intensity_001	9	0	0.580689	-3.10687e-15	-16.913
_side_	220725_KWC_35-52-97_mcPak_Assays_side_50000_Intensity_001	9	1	6.7709	-3.07378	-12.6872
_side_	220725_KWC_35-52-97_mcPak_Assays_side_50000_Intensity_001	9	2	13.0338	-4.36554	-10.3647
_side_	220725_KWC_35-52-97_mcPak_Assays_side_50000_Intensity_001	9	3	19.299	-4.64023	-8.74911
_side_	220725_KWC_35-52-97_mcPak_Assays_side_50000_Intensity_001	9	4	25.5514	-3.76455	-7.2614
_side_	220725_KWC_35-52-97_mcPak_Assays_side_50000_Intensity_001	9	5	31.8048	-3.06547	-6.14167
_side_	220725_KWC_35-52-97_mcPak_Assays_side_50000_Intensity_001	9	6	38.07	-2.07218	-3.34267
_side_	220725_KWC_35-52-97_mcPak_Assays_side_50000_Intensity_001	9	7	44.3231	-1.25338	-2.13203
_side_	220725_KWC_35-52-97_mcPak_Assays_side_50000_Intensity_001	9	8	50.6039	-0.410086	-1.01303
_side_	220725_KWC_35-52-97_mcPak_Assays_side_50000_Intensity_001	9	9	56.8433	0.106882	-0.252935
_side_	220725_KWC_35-52-97_mcPak_Assays_side_50000_Intensity_001	9	10	63.0952	0	0
_side_	220725_KWC_35-52-97_mcPak_Assays_side_50000_Intensity_001	9	11	69.3474	-0.220546	-0.828166
_side_	220725_KWC_35-52-97_mcPak_Assays_side_50000_Intensity_001	9	12	75.6134	-0.504298	-2.6323
_side_	220725_KWC_35-52-97_mcPak_Assays_side_50000_Intensity_001	9	13	81.639	-0.471087	-2.64633
_side_	220725_KWC_35-52-97_mcPak_Assays_side_50000_Intensity_001	9	14	87.8984	-2.68087	-7.96029
_side_	220725_KWC_35-52-97_mcPak_Assays_side_50000_Intensity_001	9	15	94.1696	-4.14352	-10.3381
_side_	220725_KWC_35-52-97_mcPak_Assays_side_50000_Intensity_001	9	16	100.416	-5.06479	-12.6105
_side_	220725_KWC_35-52-97_mcPak_Assays_side_50000_Intensity_001	9	17	106.682	-6.24598	-14.1799
_side_	220725_KWC_35-52-97_mcPak_Assays_side_50000_Intensity_001	9	18	112.942	-7.23726	-15.4922
_side_	220725_KWC_35-52-97_mcPak_Assays_side_50000_Intensity_001	9	19	119.201	-8.81422	-16.3523
_side_	220725_KWC_35-52-97_mcPak_Assays_side_50000_Intensity_001	9	20	125.479	-10.5971	-17.3362
_side_	220725_KWC_35-52-97_mcPak_Assays_side_50000_Intensity_001	9	21	131.744	-11.629	-17.3698
_side_	220725_KWC_35-52-97_mcPak_Assays_side_50000_Intensity_001	9	22	137.969	-12.7675	-17.6414
_side_	220725_KWC_35-52-97_mcPak_Assays_side_50000_Intensity_001	9	23	144.232	-14.6305	-18.0313
_side_	220725_KWC_35-52-97_mcPak_Assays_side_50000_Intensity_001	9	24	150.485	-16.3844	-18.7684
_side_	220725_KWC_35-52-97_mcPak_Assays_side_50000_Intensity_001	9	25	156.751	-19.0945	-19.3815
_side_	220725_KWC_35-52-97_mcPak_Assays_side_50000_Intensity_001	9	26	163.002	-21.6504	-19.6653
_side_	220725_KWC_35-52-97_mcPak_Assays_side_50000_Intensity_001	9	27	169.252	-23.5495	-19.528
_side_	220725_KWC_35-52-97_mcPak_Assays_side_50000_Intensity_001	9	28	175.504	-25.7448	-19.8136
_side_	220725_KWC_35-52-97_mcPak_Assays_side_50000_Intensity_001	9	29	181.769	-27.6629	-20.1201
_side_	220725_KWC_35-52-97_mcPak_Assays_side_50000_Intensity_001	9	30	188.022	-29.87	-20.5332
_side_	220725_KWC_35-52-97_mcPak_Assays_side_50000_Intensity_001	9	31	194.261	-31.6728	-21.0871
_side_	220725_KWC_35-52-97_mcPak_Assays_side_50000_Intensity_001	9	32	200.538	-34.3655	-21.5449
_side_	220725_KWC_35-52-97_mcPak_Assays_side_50000_Intensity_001	9	33	206.798	-35.7847	-21.9176
_side_	220725_KWC_35-52-97_mcPak_Assays_side_50000_Intensity_001	9	34	213.053	-37.0677	-22.7875
_side_	220725_KWC_35-52-97_mcPak_Assays_side_50000_Intensity_001	9	35	219.321	-39.3916	-23.2777
_side_	220725_KWC_35-52-97_mcPak_Assays_side_50000_Intensity_001	9	36	225.587	-43.1947	-25.0307
_side_	220725_KWC_35-52-97_mcPak_Assays_side_50000_Intensity_001	9	37	231.841	-46.3388	-26.9839
_side_	220725_KWC_35-52-97_mcPak_Assays_side_50000_Intensity_001	9	38	238.105	-47.3888	-27.317
_side_	220725_KWC_35-52-97_mcPak_Assays_side_50000_Intensity_001	9	39	244.359	-48.7888	-27.737
_side_	220725_KWC_35-52-97_mcPak_Assays_side_50000_Intensity_001	9	40	250.622	-49.7224	-29.155
_side_	220725_KWC_35-52-97_mcPak_Assays_side_50000_Intensity_001	9	41	256.888	-50.4656	-29.681
_side_	220725_KWC_35-52-97_mcPak_Assays_side_50000_Intensity_001	9	42	263.144	-50.722	-30.4729
_side_	220725_KWC_35-52-97_mcPak_Assays_side_50000_Intensity_001	9	43	269.394	-51.0507	-32.3906
_side_	220725_KWC_35-52-97_mcPak_Assays_side_50000_Intensity_001	9	44	275.647	-52.6893	-33.9021
_side_	220725_KWC_35-52-97_mcPak_Assays_side_50000_Intensity_001	9	45	281.907	-54.9307	-35.0806
_side_	220725_KWC_35-52-97_mcPak_Assays_side_50000_Intensity_001	9	46	288.172	-56.475	-36.0629
_side_	220725_KWC_35-52-97_mcPak_Assays_side_50000_Intensity_001	9	47	294.433	-57.6961	-36.2092
_side_	220725_KWC_35-52-97_mcPak_Assays_side_50000_Intensity_001	9	48	300.707	-60.4223	-37.2521
_side_	220725_KWC_35-52-97_mcPak_Assays_side_50000_Intensity_001	9	49	306.943	-62.1485	-37.468
_side_	220725_KWC_35-52-97_mcPak_Assays_side_50000_Intensity_001	9	50	313.205	-64.4876	-38.2077
_side_	220725_KWC_35-52-97_mcPak_Assays_side_50000_Intensity_001	9	51	319.475	-65.7879	-38.1068
_side_	220725_KWC_35-52-97_mcPak_Assays_side_50000_Intensity_001	9	52	325.744	-67.4236	-37.9875
_side_	220725_KWC_35-52-97_mcPak_Assays_side_50000_Intensity_001	9	53	331.978	-69.9846	-37.6278
_side_	220725_KWC_35-52-97_mcPak_Assays_side_50000_Intensity_001	9	54	338.242	-73.4692	-37.3022
_side_	220725_KWC_35-52-97_mcPak_Assays_side_50000_Intensity_001	9	55	344.501	-76.1099	-37.8934
_side_	220725_KWC_35-52-97_mcPak_Assays_side_50000_Intensity_001	9	56	350.761	-77.4199	-38.6134
_side_	220725_KWC_35-52-97_mcPak_Assays_side_50000_Intensity_001	9	57	357.011	-78.6139	-39.4367
_side_	220725_KWC_35-52-97_mcPak_Assays_side_50000_Intensity_001	9	58	363.261	-79.8728	-40.4703
_side_	220725_KWC_35-52-97_mcPak_Assays_side_50000_Intensity_001	9	59	369.515	-81.4612	-40.2959
_side_	220725_KWC_35-52-97_mcPak_Assays_side_50000_Intensity_002	10	0	0.578086	1.11427e-15	-18.1974
_side_	220725_KWC_35-52-97_mcPak_Assays_side_50000_Intensity_002	10	1	6.76517	-0.110247	-17.4555
_side_	220725_KWC_35-52-97_mcPak_Assays_side_50000_Intensity_002	10	2	13.0304	-0.381154	-16.4823
_side_	220725_KWC_35-52-97_mcPak_Assays_side_50000_Intensity_002	10	3	19.2956	-0.84654	-14.6484
_side_	220725_KWC_35-52-97_mcPak_Assays_side_50000_Intensity_002	10	4	25.5608	-0.925639	-12.1886
_side_	220725_KWC_35-52-97_mcPak_Assays_side_50000_Intensity_002	10	5	31.826	-0.898976	-10.2364
_side_	220725_KWC_35-52-97_mcPak_Assays_side_50000_Intensity_002	10	6	38.1068	-1.16093	-7.92483
_side_	220725_KWC_35-52-97_mcPak_Assays_side_50000_Intensity_002	10	7	44.3564	-1.10443	-5.79154
_side_	220725_KWC_35-52-97_mcPak_Assays_side_50000_Intensity_002	10	8	50.6372	-0.743393	-3.64602
_side_	220725_KWC_35-52-97_mcPak_Assays_side_50000_Intensity_002	10	9	56.8868	-0.34516	-1.83787
_side_	220725_KWC_35-52-97_mcPak_Assays_side_50000_Intensity_002	10	10	63.152	0	0
_side_	220725_KWC_35-52-97_mcPak_Assays_side_50000_Intensity_002	10	11	69.4015	0.338521	1.38185
_side_	220725_KWC_35-52-97_mcPak_Assays_side_50000_Intensity_002	10	12	75.6667	0.431546	2.40939
_side_	220725_KWC_35-52-97_mcPak_Assays_side_50000_Intensity_002	10	13	81.9163	-0.168222	5.97848
_side_	220725_KWC_35-52-97_mcPak_Assays_side_50000_Intensity_002	10	14	88.1971	-0.471508	7.43896
_side_	220725_KWC_35-52-97_mcPak_Assays_side_50000_Intensity_002	10	15	94.4623	-1.15439	8.79358
_side_	220725_KWC_35-52-97_mcPak_Assays_side_50000_Intensity_002	10	16	100.728	-1.6703	9.98875
_side_	220725_KWC_35-52-97_mcPak_Assays_side_50000_Intensity_002	10	17	106.993	-2.23253	11.7977
_side_	220725_KWC_35-52-97_mcPak_Assays_side_50000_Intensity_002	10	18	113.258	-3.02737	13.7162
_side_	220725_KWC_35-52-97_mcPak_Assays_side_50000_Intensity_002	10	19	119.523	-3.43631	15.8124
_side_	220725_KWC_35-52-97_mcPak_Assays_side_50000_Intensity_002	10	20	125.788	-4.36425	17.325
_side_	220725_KWC_35-52-97_mcPak_Assays_side_50000_Intensity_002	10	21	132.054	-4.6522	18.4528
_side_	220725_KWC_35-52-97_mcPak_Assays_side_50000_Intensity_002	10	22	138.319	-5.27592	19.5934
_side_	220725_KWC_35-52-97_mcPak_Assays_side_50000_Intensity_002	10	23	144.584	-7.05015	21.2972
_side_	220725_KWC_35-52-97_mcPak_Assays_side_50000_Intensity_002	10	24	150.865	-10.6341	21.5424
_side_	220725_KWC_35-52-97_mcPak_Assays_side_50000_Intensity_002	10	25	157.13	-13.0965	22.0677
_side_	220725_KWC_35-52-97_mcPak_Assays_side_50000_Intensity_002	10	26	163.364	-14.7544	22.8453
_side_	220725_KWC_35-52-97_mcPak_Assays_side_50000_Intensity_002	10	27	169.645	-16.4863	23.0029
_side_	220725_KWC_35-52-97_mcPak_Assays_side_50000_Intensity_002	10	28	175.894	-18.5148	23.1421
_side_	220725_KWC_35-52-97_mcPak_Assays_side_50000_Intensity_002	10	29	182.159	-20.7517	22.5896
_side_	220725_KWC_35-52-97_mcPak_Assays_side_50000_Intensity_002	10	30	188.409	-22.3432	22.5707
_side_	220725_KWC_35-52-97_mcPak_Assays_side_50000_Intensity_002	10	31	194.69	-24.1536	22.1506
_side_	220725_KWC_35-52-97_mcPak_Assays_side_50000_Intensity_002	10	32	200.955	-25.7171	21.9426
_side_	220725_KWC_35-52-97_mcPak_Assays_side_50000_Intensity_002	10	33	207.236	-28.0033	22.0961
_side_	220725_KWC_35-52-97_mcPak_Assays_side_50000_Intensity_002	10	34	213.485	-30.2241	22.0433
_side_	220725_KWC_35-52-97_mcPak_Assays_side_50000_Intensity_002	10	35	219.766	-32.0443	23.0022
_side_	220725_KWC_35-52-97_mcPak_Assays_side_50000_Intensity_002	10	36	226.016	-33.9018	24.1704
_side_	220725_KWC_35-52-97_mcPak_Assays_side_50000_Intensity_002	10	37	232.281	-35.3977	26.1895
_side_	220725_KWC_35-52-97_mcPak_Assays_side_50000_Intensity_002	10	38	238.546	-36.6505	27.7445
_side_	220725_KWC_35-52-97_mcPak_Assays_side_50000_Intensity_002	10	39	244.796	-38.3175	28.8626
_side_	220725_KWC_35-52-97_mcPak_Assays_side_50000_Intensity_002	10	40	251.124	-39.952	29.6214
_side_	220725_KWC_35-52-97_mcPak_Assays_side_50000_Intensity_002	10	41	257.342	-42.0616	29.9793
_side_	220725_KWC_35-52-97_mcPak_Assays_side_50000_Intensity_002	10	42	263.638	-43.975	29.5905
_side_	220725_KWC_35-52-97_mcPak_Assays_side_50000_Intensity_002	10	43	269.872	-46.1719	28.2883
_side_	220725_KWC_35-52-97_mcPak_Assays_side_50000_Intensity_002	10	44	276.153	-48.5398	26.2133
_side_	220725_KWC_35-52-97_mcPak_Assays_side_50000_Intensity_002	10	45	282.403	-50.8041	24.6191
_side_	220725_KWC_35-52-97_mcPak_Assays_side_50000_Intensity_002	10	46	288.668	-52.9695	23.6121
_side_	220725_KWC_35-52-97_mcPak_Assays_side_50000_Intensity_002	10	47	294.917	-55.1331	22.9752
_side_	220725_KWC_35-52-97_mcPak_Assays_side_50000_Intensity_002	10	48	301.198	-57.857	22.7105
_side_	220725_KWC_35-52-97_mcPak_Assays_side_50000_Intensity_002	10	49	307.463	-59.8657	22.3468
_side_	220725_KWC_35-52-97_mcPak_Assays_side_50000_Intensity_002	10	50	313.697	-61.7558	21.8752
_side_	220725_KWC_35-52-97_mcPak_Assays_side_50000_Intensity_002	10	51	319.986	-62.8647	21.7387
_side_	220725_KWC_35-52-97_mcPak_Assays_side_50000_Intensity_002	10	52	326.254	-64.2407	21.7008
_side_	220725_KWC_35-52-97_mcPak_Assays_side_50000_Intensity_002	10	53	332.507	-66.8087	21.1189
_side_	220725_KWC_35-52-97_mcPak_Assays_side_50000_Intensity_002	10	54	338.771	-69.7672	20.4015
_side_	220725_KWC_35-52-97_mcPak_Assays_side_50000_Intensity_002	10	55	345.017	-71.6683	19.9003
_side_	220725_KWC_35-52-97_mcPak_Assays_side_50000_Intensity_002	10	56	351.259	-74.1416	18.653
_side_	220725_KWC_35-52-97_mcPak_Assays_side_50000_Intensity_002	10	57	357.529	-76.5816	18.007
_side_	220725_KWC_35-52-97_mcPak_Assays_side_50000_Intensity_002	10	58	363.806	-79.1633	17.7437
_side_	220725_KWC_35-52-97_mcPak_Assays_side_50000_Intensity_002	10	59	370.078	-81.2775	18.2718
_side_	220725_KWC_35-52-97_mcPak_Assays_side_50000_Intensity_003	11	0	0.5702	-4.68459e-15	-25.5017
_side_	220725_KWC_35-52-97_mcPak_Assays_side_50000_Intensity_003	11	1	6.76791	-1.59961	-21.6836
_side_	220725_KWC_35-52-97_mcPak_Assays_side_50000_Intensity_003	11	2	13.0487	-1.7627	-19.581
_side_	220725_KWC_35-52-97_mcPak_Assays_side_50000_Intensity_003	11	3	19.2896	-1.90756	-16.8268
_side_	220725_KWC_35-52-97_mcPak_Assays_side_50000_Intensity_003	11	4	25.5548	-1.52222	-13.8689
_side_	220725_KWC_35-52-97_mcPak_Assays_side_50000_Intensity_003	11	5	31.8207	-1.95708	-10.9273
_side_	220725_KWC_35-52-97_mcPak_Assays_side_50000_Intensity_003	11	6	38.0767	-2.071	-8.62475
_side_	220725_KWC_35-52-97_mcPak_Assays_side_50000_Intensity_003	11	7	44.3419	-2.03634	-5.75063
_side_	220725_KWC_35-52-97_mcPak_Assays_side_50000_Intensity_003	11	8	50.5939	-0.864125	-3.97344
_side_	220725_KWC_35-52-97_mcPak_Assays_side_50000_Intensity_003	11	9	56.8618	-0.539826	-2.41882
_side_	220725_KWC_35-52-97_mcPak_Assays_side_50000_Intensity_003	11	10	63.1114	0	0
_side_	220725_KWC_35-52-97_mcPak_Assays_side_50000_Intensity_003	11	11	69.3635	0.263982	2.41564
_side_	220725_KWC_35-52-97_mcPak_Assays_side_50000_Intensity_003	11	12	75.6336	0.352623	4.78938
_side_	220725_KWC_35-52-97_mcPak_Assays_side_50000_Intensity_003	11	13	81.8558	0.0779437	7.60955
_side_	220725_KWC_35-52-97_mcPak_Assays_side_50000_Intensity_003	11	14	88.1198	0.493457	11.8493
_side_	220725_KWC_35-52-97_mcPak_Assays_side_50000_Intensity_003	11	15	94.3846	0.272209	14.3743
_side_	220725_KWC_35-52-97_mcPak_Assays_side_50000_Intensity_003	11	16	100.615	-0.401745	16.5145
_side_	220725_KWC_35-52-97_mcPak_Assays_side_50000_Intensity_003	11	17	106.885	-0.546551	18.8866
_side_	220725_KWC_35-52-97_mcPak_Assays_side_50000_Intensity_003	11	18	113.137	-0.920518	20.571
_side_	220725_KWC_35-52-97_mcPak_Assays_side_50000_Intensity_003	11	19	119.388	-1.70441	22.8132
_side_	220725_KWC_35-52-97_mcPak_Assays_side_50000_Intensity_003	11	20	125.638	-2.2434	25.5103
_side_	220725_KWC_35-52-97_mcPak_Assays_side_50000_Intensity_003	11	21	131.889	-3.3419	28.031
_side_	220725_KWC_35-52-97_mcPak_Assays_side_50000_Intensity_003	11	22	138.153	-4.91131	29.3241
_side_	220725_KWC_35-52-97_mcPak_Assays_side_50000_Intensity_003	11	23	144.405	-6.95185	30.9182
_side_	220725_KWC_35-52-97_mcPak_Assays_side_50000_Intensity_003	11	24	150.662	-9.0446	31.6329
_side_	220725_KWC_35-52-97_mcPak_Assays_side_50000_Intensity_003	11	25	156.922	-11.1944	32.3596
_side_	220725_KWC_35-52-97_mcPak_Assays_side_50000_Intensity_003	11	26	163.186	-13.4641	33.4569
_side_	220725_KWC_35-52-97_mcPak_Assays_side_50000_Intensity_003	11	27	169.465	-15.134	34.4067
_side_	220725_KWC_35-52-97_mcPak_Assays_side_50000_Intensity_003	11	28	175.707	-17.4329	34.767
_side_	220725_KWC_35-52-97_mcPak_Assays_side_50000_Intensity_003	11	29	181.957	-19.3519	35.3749
_side_	220725_KWC_35-52-97_mcPak_Assays_side_50000_Intensity_003	11	30	188.224	-21.7392	35.2579
_side_	220725_KWC_35-52-97_mcPak_Assays_side_50000_Intensity_003	11	31	194.505	-24.2119	35.5339
_side_	220725_KWC_35-52-97_mcPak_Assays_side_50000_Intensity_003	11	32	200.741	-26.1705	35.4964
_side_	220725_KWC_35-52-97_mcPak_Assays_side_50000_Intensity_003	11	33	207.023	-27.0881	35.8161
_side_	220725_KWC_35-52-97_mcPak_Assays_side_50000_Intensity_003	11	34	213.244	-31.1533	37.2429
_side_	220725_KWC_35-52-97_mcPak_Assays_side_50000_Intensity_003	11	35	219.495	-33.2926	38.0691
_side_	220725_KWC_35-52-97_mcPak_Assays_side_50000_Intensity_003	11	36	225.772	-35.009	38.7482
_side_	220725_KWC_35-52-97_mcPak_Assays_side_50000_Intensity_003	11	37	232.027	-36.5166	39.7111
_side_	220725_KWC_35-52-97_mcPak_Assays_side_50000_Intensity_003	11	38	238.292	-38.4744	40.7917
_side_	220725_KWC_35-52-97_mcPak_Assays_side_50000_Intensity_003	11	39	244.558	-40.8011	41.5189
_side_	220725_KWC_35-52-97_mcPak_Assays_side_50000_Intensity_003	11	40	250.801	-43.3434	41.764
_side_	220725_KWC_35-52-97_mcPak_Assays_side_50000_Intensity_003	11	41	257.059	-46.1703	41.0999
_side_	220725_KWC_35-52-97_mcPak_Assays_side_50000_Intensity_003	11	42	263.316	-48.6529	40.8803
_side_	220725_KWC_35-52-97_mcPak_Assays_side_50000_Intensity_003	11	43	269.605	-50.846	40.8695
_side_	220725_KWC_35-52-97_mcPak_Assays_side_50000_Intensity_003	11	44	275.855	-52.6368	41.4539
_side_	220725_KWC_35-52-97_mcPak_Assays_side_50000_Intensity_003	11	45	282.09	-54.2688	41.1951
_side_	220725_KWC_35-52-97_mcPak_Assays_side_50000_Intensity_003	11	46	288.363	-56.0452	41.0158
_side_	220725_KWC_35-52-97_mcPak_Assays_side_50000_Intensity_003	11	47	294.629	-58.3786	40.7805
_side_	220725_KWC_35-52-97_mcPak_Assays_side_50000_Intensity_003	11	48	300.887	-59.8285	40.7619
_side_	220725_KWC_35-52-97_mcPak_Assays_side_50000_Intensity_003	11	49	307.165	-61.4395	40.1289
_side_	220725_KWC_35-52-97_mcPak_Assays_side_50000_Intensity_003	11	50	313.398	-62.7334	39.7199
_side_	220725_KWC_35-52-97_mcPak_Assays_side_50000_Intensity_003	11	51	319.663	-64.414	39.056
_side_	220725_KWC_35-52-97_mcPak_Assays_side_50000_Intensity_003	11	52	325.914	-67.3252	38.3746
_side_	220725_KWC_35-52-97_mcPak_Assays_side_50000_Intensity_003	11	53	332.179	-70.2201	37.8282
_side_	220725_KWC_35-52-97_mcPak_Assays_side_50000_Intensity_003	11	54	338.445	-72.5572	37.6918
_side_	220725_KWC_35-52-97_mcPak_Assays_side_50000_Intensity_003	11	55	344.692	-73.8904	37.5785
_side_	220725_KWC_35-52-97_mcPak_Assays_side_50000_Intensity_003	11	56	350.948	-75.6479	37.0816
_side_	220725_KWC_35-52-97_mcPak_Assays_side_50000_Intensity_003	11	57	357.2	-78.0536	36.886
_side_	220725_KWC_35-52-97_mcPak_Assays_side_50000_Intensity_003	11	58	363.512	-79.9959	36.4104
_side_	220725_KWC_35-52-97_mcPak_Assays_side_50000_Intensity_003	11	59	369.703	-82.0843	35.4837
_side_	220725_KWC_35-52-97_mcPak_Assays_side_50000_Intensity_004	12	0	0.567607	-6.19613e-15	-33.7302
_side_	220725_KWC_35-52-97_mcPak_Assays_side_50000_Intensity_004	12	1	6.75587	2.52401	-29.4384
_side_	220725_KWC_35-52-97_mcPak_Assays_side_50000_Intensity_004	12	2	13.0142	3.36548	-25.9211
_side_	220725_KWC_35-52-97_mcPak_Assays_side_50000_Intensity_004	12	3	19.2794	3.54282	-23.6717
_side_	220725_KWC_35-52-97_mcPak_Assays_side_50000_Intensity_004	12	4	25.5332	3.60058	-21.2919
_side_	220725_KWC_35-52-97_mcPak_Assays_side_50000_Intensity_004	12	5	31.7856	3.21913	-18.6706
_side_	220725_KWC_35-52-97_mcPak_Assays_side_50000_Intensity_004	12	6	38.0508	3.72129	-14.9422
_side_	220725_KWC_35-52-97_mcPak_Assays_side_50000_Intensity_004	12	7	44.3207	4.13309	-11.3235
_side_	220725_KWC_35-52-97_mcPak_Assays_side_50000_Intensity_004	12	8	50.5581	3.03477	-7.73994
_side_	220725_KWC_35-52-97_mcPak_Assays_side_50000_Intensity_004	12	9	56.8546	1.05881	-3.43347
_side_	220725_KWC_35-52-97_mcPak_Assays_side_50000_Intensity_004	12	10	63.0762	0	0
_side_	220725_KWC_35-52-97_mcPak_Assays_side_50000_Intensity_004	12	11	69.3476	-1.52481	1.59498
_side_	220725_KWC_35-52-97_mcPak_Assays_side_50000_Intensity_004	12	12	75.5848	-3.51645	4.16149
_side_	220725_KWC_35-52-97_mcPak_Assays_side_50000_Intensity_004	12	13	81.8411	-5.97652	7.20953
_side_	220725_KWC_35-52-97_mcPak_Assays_side_50000_Intensity_004	12	14	88.1156	-8.80923	9.44878
_side_	220725_KWC_35-52-97_mcPak_Assays_side_50000_Intensity_004	12	15	94.3555	-11.712	11.6783
_side_	220725_KWC_35-52-97_mcPak_Assays_side_50000_Intensity_004	12	16	100.613	-14.8094	12.4884
_side_	220725_KWC_35-52-97_mcPak_Assays_side_50000_Intensity_004	12	17	106.868	-18.2387	12.6795
_side_	220725_KWC_35-52-97_mcPak_Assays_side_50000_Intensity_004	12	18	113.119	-21.3332	11.3096
_side_	220725_KWC_35-52-97_mcPak_Assays_side_50000_Intensity_004	12	19	119.386	-23.9642	11.0182
_side_	220725_KWC_35-52-97_mcPak_Assays_side_50000_Intensity_004	12	20	125.622	-25.5947	10.8735
_side_	220725_KWC_35-52-97_mcPak_Assays_side_50000_Intensity_004	12	21	131.888	-27.3949	10.8094
_side_	220725_KWC_35-52-97_mcPak_Assays_side_50000_Intensity_004	12	22	138.152	-29.3049	10.8156
_side_	220725_KWC_35-52-97_mcPak_Assays_side_50000_Intensity_004	12	23	144.406	-31.7533	11.3036
_side_	220725_KWC_35-52-97_mcPak_Assays_side_50000_Intensity_004	12	24	150.66	-36.2933	11.3084
_side_	220725_KWC_35-52-97_mcPak_Assays_side_50000_Intensity_004	12	25	156.922	-39.3037	11.1982
_side_	220725_KWC_35-52-97_mcPak_Assays_side_50000_Intensity_004	12	26	163.172	-40.786	10.5031
_side_	220725_KWC_35-52-97_mcPak_Assays_side_50000_Intensity_004	12	27	169.452	-44.7942	11.0461
_side_	220725_KWC_35-52-97_mcPak_Assays_side_50000_Intensity_004	12	28	175.69	-48.1836	11.2272
_side_	220725_KWC_35-52-97_mcPak_Assays_side_50000_Intensity_004	12	29	181.948	-50.8144	11.0058
_side_	220725_KWC_35-52-97_mcPak_Assays_side_50000_Intensity_004	12	30	188.267	-53.739	9.5953
_side_	220725_KWC_35-52-97_mcPak_Assays_side_50000_Intensity_004	12	31	194.469	-55.9535	8.22252
_side_	220725_KWC_35-52-97_mcPak_Assays_side_50000_Intensity_004	12	32	200.725	-57.3975	7.00722
_side_	220725_KWC_35-52-97_mcPak_Assays_side_50000_Intensity_004	12	33	206.99	-60.3001	6.18668
_side_	220725_KWC_35-52-97_mcPak_Assays_side_50000_Intensity_004	12	34	213.255	-62.0108	5.99226
_side_	220725_KWC_35-52-97_mcPak_Assays_side_50000_Intensity_004	12	35	219.508	-64.1231	5.29914
_side_	220725_KWC_35-52-97_mcPak_Assays_side_50000_Intensity_004	12	36	225.821	-65.7746	4.81453
_side_	220725_KWC_35-52-97_mcPak_Assays_side_50000_Intensity_004	12	37	232.016	-68.4168	4.17314
_side_	220725_KWC_35-52-97_mcPak_Assays_side_50000_Intensity_004	12	38	238.337	-71.5561	4.37338
_side_	220725_KWC_35-52-97_mcPak_Assays_side_50000_Intensity_004	12	39	244.544	-74.0836	5.14163
_side_	220725_KWC_35-52-97_mcPak_Assays_side_50000_Intensity_004	12	40	250.833	-76.2605	6.11873
_side_	220725_KWC_35-52-97_mcPak_Assays_side_50000_Intensity_004	12	41	257.076	-78.3061	7.44541
_side_	220725_KWC_35-52-97_mcPak_Assays_side_50000_Intensity_004	12	42	263.357	-81.3029	8.45519
_side_	220725_KWC_35-52-97_mcPak_Assays_side_50000_Intensity_004	12	43	269.595	-86.2522	8.67133
_side_	220725_KWC_35-52-97_mcPak_Assays_side_50000_Intensity_004	12	44	275.876	-89.0022	8.6603
_side_	220725_KWC_35-52-97_mcPak_Assays_side_50000_Intensity_004	12	45	282.121	-91.6956	7.61908
_side_	220725_KWC_35-52-97_mcPak_Assays_side_50000_Intensity_004	12	46	288.377	-94.9066	7.32955
_side_	220725_KWC_35-52-97_mcPak_Assays_side_50000_Intensity_004	12	47	294.629	-99.4176	7.04426
_side_	220725_KWC_35-52-97_mcPak_Assays_side_50000_Intensity_004	12	48	300.879	-102.308	7.00368
_side_	220725_KWC_35-52-97_mcPak_Assays_side_50000_Intensity_004	12	49	307.16	-103.961	5.97907
_side_	220725_KWC_35-52-97_mcPak_Assays_side_50000_Intensity_004	12	50	313.414	-105.384	5.1637
_side_	220725_KWC_35-52-97_mcPak_Assays_side_50000_Intensity_004	12	51	319.666	-107.578	3.94085
_side_	220725_KWC_35-52-97_mcPak_Assays_side_50000_Intensity_004	12	52	325.929	-110.763	2.23123
_side_	220725_KWC_35-52-97_mcPak_Assays_side_50000_Intensity_004	12	53	332.192	-114.479	0.643338
_side_	220725_KWC_35-52-97_mcPak_Assays_side_50000_Intensity_004	12	54	338.463	-117.044	-1.0283
_side_	220725_KWC_35-52-97_mcPak_Assays_side_50000_Intensity_004	12	55	344.683	-120.286	-1.71773
_side_	220725_KWC_35-52-97_mcPak_Assays_side_50000_Intensity_004	12	56	350.948	-123.689	-2.42664
_side_	220725_KWC_35-52-97_mcPak_Assays_side_50000_Intensity_004	12	57	357.214	-126.81	-2.86647
_side_	220725_KWC_35-52-97_mcPak_Assays_side_50000_Intensity_004	12	58	363.466	-130.33	-2.90499
_side_	220725_KWC_35-52-97_mcPak_Assays_side_50000_Intensity_004	12	59	369.731	-134.136	-1.64257
_side_	220725_KWC_35-52-97_mcPak_Assays_side_50000_Intensity_005	13	0	0.548554	-3.24208e-15	-17.6491
_side_	220725_KWC_35-52-97_mcPak_Assays_side_50000_Intensity_005	13	1	6.78372	1.24052	-17.7358
_side_	220725_KWC_35-52-97_mcPak_Assays_side_50000_Intensity_005	13	2	13.0312	0.934043	-16.5221
_side_	220725_KWC_35-52-97_mcPak_Assays_side_50000_Intensity_005	13	3	19.3121	1.60377	-14.1135
_side_	220725_KWC_35-52-97_mcPak_Assays_side_50000_Intensity_005	13	4	25.5487	1.59187	-10.8116
_side_	220725_KWC_35-52-97_mcPak_Assays_side_50000_Intensity_005	13	5	31.8095	0.719868	-10.624
_side_	220725_KWC_35-52-97_mcPak_Assays_side_50000_Intensity_005	13	6	38.0577	0.550737	-9.28366
_side_	220725_KWC_35-52-97_mcPak_Assays_side_50000_Intensity_005	13	7	44.3265	0.541898	-8.00744
_side_	220725_KWC_35-52-97_mcPak_Assays_side_50000_Intensity_005	13	8	50.5972	0.385006	-5.94524
_side_	220725_KWC_35-52-97_mcPak_Assays_side_50000_Intensity_005	13	9	56.8474	0.274519	-4.70013
_side_	220725_KWC_35-52-97_mcPak_Assays_side_50000_Intensity_005	13	10	63.0998	0	0
_side_	220725_KWC_35-52-97_mcPak_Assays_side_50000_Intensity_005	13	11	69.3611	0.00390955	0.385856
_side_	220725_KWC_35-52-97_mcPak_Assays_side_50000_Intensity_005	13	12	75.6281	-0.0734316	2.72819
_side_	220725_KWC_35-52-97_mcPak_Assays_side_50000_Intensity_005	13	13	81.8705	-1.32585	4.35184
_side_	220725_KWC_35-52-97_mcPak_Assays_side_50000_Intensity_005	13	14	88.1287	-2.74808	6.32787
_side_	220725_KWC_35-52-97_mcPak_Assays_side_50000_Intensity_005	13	15	94.3947	-4.85039	9.06676
_side_	220725_KWC_35-52-97_mcPak_Assays_side_50000_Intensity_005	13	16	100.657	-7.79905	8.69467
_side_	220725_KWC_35-52-97_mcPak_Assays_side_50000_Intensity_005	13	17	106.896	-11.2811	8.08852
_side_	220725_KWC_35-52-97_mcPak_Assays_side_50000_Intensity_005	13	18	113.16	-13.7139	7.22009
_side_	220725_KWC_35-52-97_mcPak_Assays_side_50000_Intensity_005	13	19	119.415	-16.4604	6.35795
_side_	220725_KWC_35-52-97_mcPak_Assays_side_50000_Intensity_005	13	20	125.664	-18.3098	5.38668
_side_	220725_KWC_35-52-97_mcPak_Assays_side_50000_Intensity_005	13	21	131.933	-20.2641	4.98638
_side_	220725_KWC_35-52-97_mcPak_Assays_side_50000_Intensity_005	13	22	138.168	-21.825	4.27161
_side_	220725_KWC_35-52-97_mcPak_Assays_side_50000_Intensity_005	13	23	144.444	-23.6718	4.06355
_side_	220725_KWC_35-52-97_mcPak_Assays_side_50000_Intensity_005	13	24	150.691	-26.8131	4.48154
_side_	220725_KWC_35-52-97_mcPak_Assays_side_50000_Intensity_005	13	25	156.96	-30.0843	4.80365
_side_	220725_KWC_35-52-97_mcPak_Assays_side_50000_Intensity_005	13	26	163.212	-32.6154	5.31393
_side_	220725_KWC_35-52-97_mcPak_Assays_side_50000_Intensity_005	13	27	169.467	-35.8208	5.91294
_side_	220725_KWC_35-52-97_mcPak_Assays_side_50000_Intensity_005	13	28	175.722	-38.1601	4.98655
_side_	220725_KWC_35-52-97_mcPak_Assays_side_50000_Intensity_005	13	29	181.983	-41.0515	4.30833
_side_	220725_KWC_35-52-97_mcPak_Assays_side_50000_Intensity_005	13	30	188.235	-43.4103	4.39417
_side_	220725_KWC_35-52-97_mcPak_Assays_side_50000_Intensity_005	13	31	194.486	-46.3858	3.82694
_side_	220725_KWC_35-52-97_mcPak_Assays_side_50000_Intensity_005	13	32	200.767	-48.8074	2.19853
_side_	220725_KWC_35-52-97_mcPak_Assays_side_50000_Intensity_005	13	33	207.004	-51.5194	0.291347
_side_	220725_KWC_35-52-97_mcPak_Assays_side_50000_Intensity_005	13	34	213.304	-54.7312	-0.600031
_side_	220725_KWC_35-52-97_mcPak_Assays_side_50000_Intensity_005	13	35	219.494	-56.9481	-2.54359
_side_	220725_KWC_35-52-97_mcPak_Assays_side_50000_Intensity_005	13	36	225.784	-58.5913	-5.13698
_side_	220725_KWC_35-52-97_mcPak_Assays_side_50000_Intensity_005	13	37	232.043	-61.2328	-5.7348
_side_	220725_KWC_35-52-97_mcPak_Assays_side_50000_Intensity_005	13	38	238.305	-62.9951	-6.1482
_side_	220725_KWC_35-52-97_mcPak_Assays_side_50000_Intensity_005	13	39	244.564	-64.8544	-6.73684
_side_	220725_KWC_35-52-97_mcPak_Assays_side_50000_Intensity_005	13	40	250.822	-66.9951	-8.04518
_side_	220725_KWC_35-52-97_mcPak_Assays_side_50000_Intensity_005	13	41	257.074	-69.6274	-10.6019
_side_	220725_KWC_35-52-97_mcPak_Assays_side_50000_Intensity_005	13	42	263.317	-73.4714	-12.8544
_side_	220725_KWC_35-52-97_mcPak_Assays_side_50000_Intensity_005	13	43	269.587	-76.102	-13.5296
_side_	220725_KWC_35-52-97_mcPak_Assays_side_50000_Intensity_005	13	44	275.84	-78.8548	-12.9406
_side_	220725_KWC_35-52-97_mcPak_Assays_side_50000_Intensity_005	13	45	282.105	-80.8138	-12.0202
_side_	220725_KWC_35-52-97_mcPak_Assays_side_50000_Intensity_005	13	46	288.358	-83.5908	-10.6161
_side_	220725_KWC_35-52-97_mcPak_Assays_side_50000_Intensity_005	13	47	294.614	-86.149	-10.2067
_side_	220725_KWC_35-52-97_mcPak_Assays_side_50000_Intensity_005	13	48	300.873	-88.7509	-9.73479
_side_	220725_KWC_35-52-97_mcPak_Assays_side_50000_Intensity_005	13	49	307.124	-91.0576	-10.8932
_side_	220725_KWC_35-52-97_mcPak_Assays_side_50000_Intensity_005	13	50	313.384	-94.5141	-12.1035
_side_	220725_KWC_35-52-97_mcPak_Assays_side_50000_Intensity_005	13	51	319.642	-98.7978	-13.2245
_side_	220725_KWC_35-52-97_mcPak_Assays_side_50000_Intensity_005	13	52	325.906	-100.163	-14.8374
_side_	220725_KWC_35-52-97_mcPak_Assays_side_50000_Intensity_005	13	53	332.16	-101.829	-15.7222
_side_	220725_KWC_35-52-97_mcPak_Assays_side_50000_Intensity_005	13	54	338.426	-103.939	-16.7908
_side_	220725_KWC_35-52-97_mcPak_Assays_side_50000_Intensity_005	13	55	344.706	-106.526	-17.928
_side_	220725_KWC_35-52-97_mcPak_Assays_side_50000_Intensity_005	13	56	350.943	-109.848	-19.1866
_side_	220725_KWC_35-52-97_mcPak_Assays_side_50000_Intensity_005	13	57	357.194	-113.17	-20.1981
_side_	220725_KWC_35-52-97_mcPak_Assays_side_50000_Intensity_005	13	58	363.447	-116.011	-20.3779
_side_	220725_KWC_35-52-97_mcPak_Assays_side_50000_Intensity_005	13	59	369.711	-118.094	-21.8398
_side_	220725_KWC_35-52-97_mcPak_Assays_side_50000_Intensity_006	14	0	0.568663	-3.53171e-15	-19.2257
_side_	220725_KWC_35-52-97_mcPak_Assays_side_50000_Intensity_006	14	1	6.78022	-0.598147	-16.8194
_side_	220725_KWC_35-52-97_mcPak_Assays_side_50000_Intensity_006	14	2	13.0328	-0.955221	-15.3211
_side_	220725_KWC_35-52-97_mcPak_Assays_side_50000_Intensity_006	14	3	19.298	-0.507747	-14.7623
_side_	220725_KWC_35-52-97_mcPak_Assays_side_50000_Intensity_006	14	4	25.5546	-0.40463	-14.2078
_side_	220725_KWC_35-52-97_mcPak_Assays_side_50000_Intensity_006	14	5	31.8198	-0.135511	-12.5085
_side_	220725_KWC_35-52-97_mcPak_Assays_side_50000_Intensity_006	14	6	38.1019	0.0977077	-11.0731
_side_	220725_KWC_35-52-97_mcPak_Assays_side_50000_Intensity_006	14	7	44.3686	0.363097	-7.77721
_side_	220725_KWC_35-52-97_mcPak_Assays_side_50000_Intensity_006	14	8	50.5869	0.588899	-3.05922
_side_	220725_KWC_35-52-97_mcPak_Assays_side_50000_Intensity_006	14	9	56.8735	0.634359	-1.47163
_side_	220725_KWC_35-52-97_mcPak_Assays_side_50000_Intensity_006	14	10	63.1305	0	0
_side_	220725_KWC_35-52-97_mcPak_Assays_side_50000_Intensity_006	14	11	69.4106	-1.12614	1.80727
_side_	220725_KWC_35-52-97_mcPak_Assays_side_50000_Intensity_006	14	12	75.6514	-1.13426	3.56929
_side_	220725_KWC_35-52-97_mcPak_Assays_side_50000_Intensity_006	14	13	81.9038	-1.53094	6.44506
_side_	220725_KWC_35-52-97_mcPak_Assays_side_50000_Intensity_006	14	14	88.1687	-2.89828	8.89196
_side_	220725_KWC_35-52-97_mcPak_Assays_side_50000_Intensity_006	14	15	94.4505	-4.94548	11.1334
_side_	220725_KWC_35-52-97_mcPak_Assays_side_50000_Intensity_006	14	16	100.688	-7.08226	13.0619
_side_	220725_KWC_35-52-97_mcPak_Assays_side_50000_Intensity_006	14	17	106.941	-9.54587	14.2124
_side_	220725_KWC_35-52-97_mcPak_Assays_side_50000_Intensity_006	14	18	113.206	-12.2776	15.8102
_side_	220725_KWC_35-52-97_mcPak_Assays_side_50000_Intensity_006	14	19	119.458	-15.5104	17.0908
_side_	220725_KWC_35-52-97_mcPak_Assays_side_50000_Intensity_006	14	20	125.723	-19.0741	18.3402
_side_	220725_KWC_35-52-97_mcPak_Assays_side_50000_Intensity_006	14	21	131.988	-21.645	19.5041
_side_	220725_KWC_35-52-97_mcPak_Assays_side_50000_Intensity_006	14	22	138.239	-24.7348	20.5654
_side_	220725_KWC_35-52-97_mcPak_Assays_side_50000_Intensity_006	14	23	144.495	-28.9554	22.8393
_side_	220725_KWC_35-52-97_mcPak_Assays_side_50000_Intensity_006	14	24	150.757	-31.7946	24.1599
_side_	220725_KWC_35-52-97_mcPak_Assays_side_50000_Intensity_006	14	25	157.022	-33.7441	24.8405
_side_	220725_KWC_35-52-97_mcPak_Assays_side_50000_Intensity_006	14	26	163.312	-36.445	25.5037
_side_	220725_KWC_35-52-97_mcPak_Assays_side_50000_Intensity_006	14	27	169.572	-39.3293	26.0417
_side_	220725_KWC_35-52-97_mcPak_Assays_side_50000_Intensity_006	14	28	175.846	-42.6159	26.9153
_side_	220725_KWC_35-52-97_mcPak_Assays_side_50000_Intensity_006	14	29	182.089	-45.4598	27.5963
_side_	220725_KWC_35-52-97_mcPak_Assays_side_50000_Intensity_006	14	30	188.386	-48.8588	27.2402
_side_	220725_KWC_35-52-97_mcPak_Assays_side_50000_Intensity_006	14	31	194.62	-52.5124	27.6175
_side_	220725_KWC_35-52-97_mcPak_Assays_side_50000_Intensity_006	14	32	200.869	-55.75	28.0126
_side_	220725_KWC_35-52-97_mcPak_Assays_side_50000_Intensity_006	14	33	207.14	-58.9162	28.3092
_side_	220725_KWC_35-52-97_mcPak_Assays_side_50000_Intensity_006	14	34	213.409	-61.4516	28.9991
_side_	220725_KWC_35-52-97_mcPak_Assays_side_50000_Intensity_006	14	35	219.659	-63.611	30.3462
_side_	220725_KWC_35-52-97_mcPak_Assays_side_50000_Intensity_006	14	36	225.91	-65.8375	31.5592
_side_	220725_KWC_35-52-97_mcPak_Assays_side_50000_Intensity_006	14	37	232.175	-68.0325	33.2909
_side_	220725_KWC_35-52-97_mcPak_Assays_side_50000_Intensity_006	14	38	238.426	-69.0877	33.8147
_side_	220725_KWC_35-52-97_mcPak_Assays_side_50000_Intensity_006	14	39	244.699	-70.2144	34.4592
_side_	220725_KWC_35-52-97_mcPak_Assays_side_50000_Intensity_006	14	40	250.935	-71.7974	34.7864
_side_	220725_KWC_35-52-97_mcPak_Assays_side_50000_Intensity_006	14	41	257.201	-75.7817	35.5351
_side_	220725_KWC_35-52-97_mcPak_Assays_side_50000_Intensity_006	14	42	263.46	-79.5601	36.7443
_side_	220725_KWC_35-52-97_mcPak_Assays_side_50000_Intensity_006	14	43	269.711	-82.8155	37.4211
_side_	220725_KWC_35-52-97_mcPak_Assays_side_50000_Intensity_006	14	44	275.962	-85.1542	37.8963
_side_	220725_KWC_35-52-97_mcPak_Assays_side_50000_Intensity_006	14	45	282.215	-87.22	38.6754
_side_	220725_KWC_35-52-97_mcPak_Assays_side_50000_Intensity_006	14	46	288.478	-90.2116	39.1374
_side_	220725_KWC_35-52-97_mcPak_Assays_side_50000_Intensity_006	14	47	294.715	-92.9796	39.8005
_side_	220725_KWC_35-52-97_mcPak_Assays_side_50000_Intensity_006	14	48	300.982	-96.2303	40.8933
_side_	220725_KWC_35-52-97_mcPak_Assays_side_50000_Intensity_006	14	49	307.246	-99.4365	41.5164
_side_	220725_KWC_35-52-97_mcPak_Assays_side_50000_Intensity_006	14	50	313.497	-101.578	42.1569
_side_	220725_KWC_35-52-97_mcPak_Assays_side_50000_Intensity_006	14	51	319.763	-104.601	42.8828
_side_	220725_KWC_35-52-97_mcPak_Assays_side_50000_Intensity_006	14	52	326.02	-107.521	43.1793
_side_	220725_KWC_35-52-97_mcPak_Assays_side_50000_Intensity_006	14	53	332.281	-111.77	41.9514
_side_	220725_KWC_35-52-97_mcPak_Assays_side_50000_Intensity_006	14	54	338.534	-114.829	41.9439
_side_	220725_KWC_35-52-97_mcPak_Assays_side_50000_Intensity_006	14	55	344.806	-118	42.5626
_side_	220725_KWC_35-52-97_mcPak_Assays_side_50000_Intensity_006	14	56	351.068	-120.361	43.2837
_side_	220725_KWC_35-52-97_mcPak_Assays_side_50000_Intensity_006	14	57	357.377	-122.999	43.4191
_side_	220725_KWC_35-52-97_mcPak_Assays_side_50000_Intensity_006	14	58	363.569	-125.298	44.1491
_side_	220725_KWC_35-52-97_mcPak_Assays_side_50000_Intensity_006	14	59	369.895	-127.533	44.7315

## Sheet: Fig 1E
elapsed_time_s	angle_from_cell_centroid	average_light_input	average_pip3_response	average_rac_response
-62.5	-3.11018	459.739	0.914849	0.502528
-62.5	-3.04734	458.631	0.903084	0.508963
-62.5	-2.98451	458.548	0.89572	0.479323
-62.5	-2.92168	460.964	0.909125	0.48853
-62.5	-2.85885	460.679	0.907878	0.480119
-62.5	-2.79602	459.046	0.89297	0.481662
-62.5	-2.73319	460.384	0.901053	0.50897
-62.5	-2.67035	461.187	0.923529	0.522405
-62.5	-2.60752	460.804	0.944592	0.55435
-62.5	-2.54469	461.382	0.952696	0.554057
-62.5	-2.48186	460.319	0.971764	0.564247
-62.5	-2.41903	458.478	0.960106	0.573588
-62.5	-2.35619	459.557	0.94901	0.602286
-62.5	-2.29336	458.689	0.951871	0.609483
-62.5	-2.23053	460.357	0.952378	0.625927
-62.5	-2.1677	460.048	0.957598	0.633381
-62.5	-2.10487	460.585	0.941219	0.5937
-62.5	-2.04204	460.796	0.941667	0.625964
-62.5	-1.9792	458.838	0.959955	0.642171
-62.5	-1.91637	459.733	0.958946	0.690141
-62.5	-1.85354	457.865	0.931189	0.687897
-62.5	-1.79071	457.2	0.953832	0.683205
-62.5	-1.72788	458.643	0.938151	0.67775
-62.5	-1.66504	458.582	0.95248	0.723911
-62.5	-1.60221	459.435	0.944182	0.76538
-62.5	-1.53938	461.284	0.919865	0.717082
-62.5	-1.47655	460.412	0.950875	0.718546
-62.5	-1.41372	460.272	0.921227	0.734071
-62.5	-1.35088	459.927	0.934678	0.785323
-62.5	-1.28805	460.136	0.983868	0.856219
-62.5	-1.22522	460.753	0.941078	0.827065
-62.5	-1.16239	462.076	0.919021	0.86658
-62.5	-1.09956	459.447	0.919362	0.915319
-62.5	-1.03673	457.83	0.934788	0.936909
-62.5	-0.973894	458.592	0.923923	0.99413
-62.5	-0.911062	458.547	0.95161	1.06589
-62.5	-0.84823	459.689	0.953565	1.09047
-62.5	-0.785398	459.294	0.965903	1.15344
-62.5	-0.722566	459.454	0.948776	1.20528
-62.5	-0.659734	460.037	0.971397	1.26781
-62.5	-0.596903	455.917	1.002	1.34426
-62.5	-0.534071	457.745	0.997046	1.44723
-62.5	-0.471239	460.685	1.03832	1.50916
-62.5	-0.408407	458.169	1.04978	1.58872
-62.5	-0.345575	461.024	1.0541	1.61213
-62.5	-0.282743	457.974	1.07568	1.71957
-62.5	-0.219911	459.33	1.08169	1.75444
-62.5	-0.15708	458.275	1.10139	1.7882
-62.5	-0.0942478	459.313	1.09665	1.79344
-62.5	-0.0314159	459.515	1.09309	1.86036
-62.5	0.0314159	459.185	1.09803	1.8613
-62.5	0.0942478	460.868	1.08771	1.89949
-62.5	0.15708	458.628	1.08336	1.81875
-62.5	0.219911	460.808	1.07245	1.74875
-62.5	0.282743	457.916	1.08026	1.75542
-62.5	0.345575	459.442	1.07132	1.66948
-62.5	0.408407	459.738	1.03816	1.61282
-62.5	0.471239	460.501	1.03568	1.56969
-62.5	0.534071	458.01	1.04153	1.49312
-62.5	0.596903	459.876	1.00626	1.37503
-62.5	0.659734	459.296	0.978233	1.30139
-62.5	0.722566	459.119	0.989664	1.22374
-62.5	0.785398	463.146	0.9969	1.21382
-62.5	0.84823	461.215	0.996639	1.16937
-62.5	0.911062	459.713	0.99595	1.17012
-62.5	0.973894	463.522	0.973301	1.04771
-62.5	1.03673	460.23	0.964284	1.02379
-62.5	1.09956	459.758	0.968914	0.978469
-62.5	1.16239	460.165	0.951014	0.902308
-62.5	1.22522	456.617	0.963331	0.969406
-62.5	1.28805	459.921	0.966001	0.892751
-62.5	1.35088	460.208	0.941177	0.868169
-62.5	1.41372	459.237	0.969409	0.845767
-62.5	1.47655	461.782	0.946473	0.821531
-62.5	1.53938	459.91	0.941364	0.810553
-62.5	1.60221	459.245	0.957366	0.812947
-62.5	1.66504	460.253	0.969952	0.781137
-62.5	1.72788	460.037	0.958576	0.774283
-62.5	1.79071	463.209	0.966398	0.708286
-62.5	1.85354	459.918	0.942481	0.689785
-62.5	1.91637	460.595	0.963494	0.663102
-62.5	1.9792	457.443	0.97973	0.715885
-62.5	2.04204	461.148	0.979429	0.669023
-62.5	2.10487	460.576	0.970959	0.690127
-62.5	2.1677	459.381	0.985012	0.630554
-62.5	2.23053	459.06	0.976445	0.625046
-62.5	2.29336	457.361	0.997559	0.617183
-62.5	2.35619	460.97	0.966108	0.624691
-62.5	2.41903	458.841	0.965967	0.596791
-62.5	2.48186	459.052	0.956104	0.606604
-62.5	2.54469	460.058	0.95443	0.590171
-62.5	2.60752	459.187	0.985908	0.595391
-62.5	2.67035	461.059	0.956043	0.541204
-62.5	2.73319	458.851	0.961558	0.565402
-62.5	2.79602	460.96	0.950662	0.544858
-62.5	2.85885	457.898	0.929235	0.537643
-62.5	2.92168	460.282	0.926139	0.524892
-62.5	2.98451	461.519	0.942505	0.524884
-62.5	3.04734	460.071	0.931496	0.513172
-62.5	3.11018	459.763	0.931052	0.504718
-56.3	-3.11018	462.009	0.905683	0.487733
-56.3	-3.04734	459.15	0.910276	0.511194
-56.3	-2.98451	458.194	0.890015	0.475413
-56.3	-2.92168	459.457	0.881149	0.47481
-56.3	-2.85885	458.306	0.901497	0.465395
-56.3	-2.79602	459.035	0.889158	0.489241
-56.3	-2.73319	458.399	0.897451	0.483571
-56.3	-2.67035	461.33	0.921589	0.514152
-56.3	-2.60752	459.4	0.933559	0.529399
-56.3	-2.54469	459.808	0.933946	0.507488
-56.3	-2.48186	459.629	0.944268	0.517331
-56.3	-2.41903	460.141	0.941094	0.565572
-56.3	-2.35619	460.551	0.936474	0.527067
-56.3	-2.29336	458.239	0.95223	0.574383
-56.3	-2.23053	460.108	0.925833	0.604357
-56.3	-2.1677	459.338	0.921172	0.581734
-56.3	-2.10487	459.648	0.934393	0.611839
-56.3	-2.04204	456.389	0.919244	0.646586
-56.3	-1.9792	458.515	0.922102	0.637872
-56.3	-1.91637	461.686	0.93228	0.655983
-56.3	-1.85354	461.532	0.904256	0.662033
-56.3	-1.79071	456.946	0.922429	0.63766
-56.3	-1.72788	457.87	0.886653	0.659199
-56.3	-1.66504	458.901	0.893882	0.649017
-56.3	-1.60221	461.56	0.891896	0.653825
-56.3	-1.53938	459.426	0.895921	0.709999
-56.3	-1.47655	458.918	0.894149	0.704791
-56.3	-1.41372	455.907	0.896278	0.691916
-56.3	-1.35088	460.341	0.876238	0.698888
-56.3	-1.28805	459.646	0.898974	0.798341
-56.3	-1.22522	460.522	0.878542	0.758075
-56.3	-1.16239	457.097	0.90512	0.804491
-56.3	-1.09956	457.793	0.892187	0.893235
-56.3	-1.03673	458.118	0.874592	0.864097
-56.3	-0.973894	459.469	0.888795	0.921659
-56.3	-0.911062	458.334	0.918331	1.04206
-56.3	-0.84823	458.258	0.934445	1.06437
-56.3	-0.785398	458.464	0.937068	1.10132
-56.3	-0.722566	458.358	0.959408	1.22115
-56.3	-0.659734	457.562	0.957009	1.22361
-56.3	-0.596903	462.514	0.959158	1.30846
-56.3	-0.534071	460.437	0.9834	1.41634
-56.3	-0.471239	460.206	1.01913	1.49504
-56.3	-0.408407	461.868	1.0514	1.56696
-56.3	-0.345575	457.556	1.03408	1.65715
-56.3	-0.282743	458.023	1.0398	1.67673
-56.3	-0.219911	459.839	1.05249	1.69618
-56.3	-0.15708	456.913	1.03149	1.69414
-56.3	-0.0942478	458.188	1.03641	1.75199
-56.3	-0.0314159	459.369	1.03409	1.74976
-56.3	0.0314159	458.065	1.04885	1.79517
-56.3	0.0942478	460.269	1.06386	1.78055
-56.3	0.15708	460.666	1.03413	1.7392
-56.3	0.219911	456.541	1.03798	1.66336
-56.3	0.282743	459.824	1.01992	1.61571
-56.3	0.345575	460.045	1.01557	1.57705
-56.3	0.408407	458.578	1.00937	1.50124
-56.3	0.471239	458.234	1.00875	1.42185
-56.3	0.534071	459.863	0.996617	1.36567
-56.3	0.596903	458.191	1.01471	1.31731
-56.3	0.659734	461.188	0.996748	1.25523
-56.3	0.722566	460.858	0.991314	1.18497
-56.3	0.785398	458.651	0.975331	1.12328
-56.3	0.84823	456.784	0.980546	1.05641
-56.3	0.911062	460.77	0.952047	1.05305
-56.3	0.973894	462.776	0.940478	0.995341
-56.3	1.03673	458.502	0.951498	0.996588
-56.3	1.09956	462.954	0.931993	0.920212
-56.3	1.16239	461.507	0.948774	0.900871
-56.3	1.22522	456.125	0.9589	0.900455
-56.3	1.28805	460.893	0.906235	0.879252
-56.3	1.35088	459.837	0.929675	0.836053
-56.3	1.41372	459.751	0.939296	0.815214
-56.3	1.47655	459.479	0.919724	0.823081
-56.3	1.53938	456.249	0.946457	0.762112
-56.3	1.60221	458.546	0.953579	0.773273
-56.3	1.66504	458.947	0.918557	0.730818
-56.3	1.72788	458.86	0.951526	0.708194
-56.3	1.79071	459.74	0.925708	0.718289
-56.3	1.85354	460.847	0.925878	0.687778
-56.3	1.91637	459.976	0.950305	0.678518
-56.3	1.9792	458.703	0.932873	0.693814
-56.3	2.04204	458.888	0.925313	0.645977
-56.3	2.10487	461.608	0.938694	0.63057
-56.3	2.1677	459.465	0.952981	0.669976
-56.3	2.23053	458.658	0.948227	0.595152
-56.3	2.29336	458.79	0.933251	0.609801
-56.3	2.35619	459.078	0.940844	0.565974
-56.3	2.41903	461.045	0.940668	0.582902
-56.3	2.48186	460.534	0.942544	0.555146
-56.3	2.54469	460.005	0.949865	0.570121
-56.3	2.60752	460.107	0.95807	0.58826
-56.3	2.67035	460.57	0.950969	0.541319
-56.3	2.73319	460.255	0.935872	0.529736
-56.3	2.79602	459.731	0.934341	0.512342
-56.3	2.85885	461.482	0.93947	0.523119
-56.3	2.92168	459.713	0.903057	0.492757
-56.3	2.98451	459.083	0.918555	0.533183
-56.3	3.04734	461.174	0.907026	0.487235
-56.3	3.11018	459.237	0.897427	0.489703
-50	-3.11018	458.951	0.877656	0.49113
-50	-3.04734	458.071	0.902626	0.490466
-50	-2.98451	459.546	0.886545	0.492663
-50	-2.92168	459.728	0.892355	0.507519
-50	-2.85885	459.181	0.907528	0.481264
-50	-2.79602	459.878	0.902243	0.476414
-50	-2.73319	458.188	0.916541	0.488171
-50	-2.67035	459.893	0.936561	0.532868
-50	-2.60752	460.357	0.935992	0.53063
-50	-2.54469	460.314	0.923237	0.538642
-50	-2.48186	460.019	0.928277	0.553346
-50	-2.41903	459.38	0.907857	0.564192
-50	-2.35619	460.903	0.924002	0.576491
-50	-2.29336	460.2	0.91458	0.573879
-50	-2.23053	460.019	0.90084	0.600794
-50	-2.1677	458.424	0.900757	0.593983
-50	-2.10487	460.963	0.904498	0.58209
-50	-2.04204	459.31	0.913953	0.623005
-50	-1.9792	461.021	0.911365	0.628805
-50	-1.91637	455.548	0.864005	0.633835
-50	-1.85354	459.31	0.90115	0.644089
-50	-1.79071	458.232	0.893597	0.623729
-50	-1.72788	458.189	0.915864	0.676169
-50	-1.66504	458.406	0.90767	0.733427
-50	-1.60221	460.919	0.904977	0.75485
-50	-1.53938	455.523	0.923912	0.792986
-50	-1.47655	460.417	0.896769	0.770736
-50	-1.41372	458.547	0.926553	0.824132
-50	-1.35088	455.637	0.903769	0.7982
-50	-1.28805	459.282	0.90781	0.877462
-50	-1.22522	458.2	0.900364	0.842441
-50	-1.16239	460.19	0.901259	0.900071
-50	-1.09956	458.739	0.934556	0.914633
-50	-1.03673	457.018	0.916763	0.941355
-50	-0.973894	458.774	0.943091	1.04085
-50	-0.911062	459.394	0.925242	1.04872
-50	-0.84823	458.014	0.94809	1.11773
-50	-0.785398	460.019	0.928949	1.12875
-50	-0.722566	461.184	0.946469	1.17443
-50	-0.659734	459.106	0.956398	1.23511
-50	-0.596903	458.514	0.97597	1.34298
-50	-0.534071	457.834	0.990177	1.4491
-50	-0.471239	458.284	1.03335	1.53245
-50	-0.408407	459.308	1.06143	1.60688
-50	-0.345575	457.651	1.06013	1.63056
-50	-0.282743	460.883	1.05919	1.74777
-50	-0.219911	460.563	1.04038	1.78984
-50	-0.15708	457.755	1.07056	1.79773
-50	-0.0942478	459.974	1.07268	1.8345
-50	-0.0314159	459.855	1.09761	1.84387
-50	0.0314159	458.454	1.07987	1.85066
-50	0.0942478	459.555	1.05375	1.85179
-50	0.15708	459.354	1.03327	1.8059
-50	0.219911	460.002	1.03589	1.73109
-50	0.282743	459.573	1.03318	1.66089
-50	0.345575	460.246	1.03538	1.63002
-50	0.408407	459.095	1.03604	1.56036
-50	0.471239	459.702	1.03022	1.49974
-50	0.534071	462.456	1.02108	1.41951
-50	0.596903	460.273	1.01789	1.37818
-50	0.659734	460.188	0.996086	1.28293
-50	0.722566	459.694	0.97405	1.2059
-50	0.785398	459.91	0.971534	1.15683
-50	0.84823	458.443	0.968394	1.11341
-50	0.911062	459.947	0.948016	1.0741
-50	0.973894	460.079	0.964811	1.0108
-50	1.03673	461.955	0.964329	0.993483
-50	1.09956	460.883	0.971491	0.971593
-50	1.16239	461.587	0.965164	0.927976
-50	1.22522	460.255	0.965703	0.902127
-50	1.28805	460.13	0.961179	0.827537
-50	1.35088	461.215	0.959957	0.873444
-50	1.41372	461.032	0.954998	0.80881
-50	1.47655	459.678	0.962118	0.844102
-50	1.53938	459.141	0.966085	0.771583
-50	1.60221	459.427	0.955776	0.805097
-50	1.66504	458.442	0.959328	0.740477
-50	1.72788	461.372	0.959479	0.756494
-50	1.79071	459.529	0.95516	0.703323
-50	1.85354	460.188	0.959574	0.691912
-50	1.91637	459.868	0.940281	0.683029
-50	1.9792	463.317	0.952797	0.652589
-50	2.04204	459.784	0.953079	0.634759
-50	2.10487	462.777	0.950954	0.634383
-50	2.1677	457.509	0.962461	0.626428
-50	2.23053	460.218	0.930256	0.586364
-50	2.29336	459.572	0.961125	0.607875
-50	2.35619	460.319	0.94771	0.609847
-50	2.41903	459.011	0.9562	0.598197
-50	2.48186	462.536	0.94282	0.525924
-50	2.54469	459.826	0.938563	0.563731
-50	2.60752	459.092	0.926121	0.579153
-50	2.67035	457.741	0.93671	0.523219
-50	2.73319	460.502	0.923169	0.511715
-50	2.79602	460.945	0.930827	0.535007
-50	2.85885	459.718	0.902432	0.506328
-50	2.92168	460.186	0.904753	0.519513
-50	2.98451	459.294	0.90574	0.481824
-50	3.04734	459.821	0.904963	0.493778
-50	3.11018	459.215	0.894808	0.471889
-43.8	-3.11018	458.651	0.896767	0.493116
-43.8	-3.04734	458.282	0.89538	0.469225
-43.8	-2.98451	455.368	0.910815	0.479011
-43.8	-2.92168	457.203	0.904969	0.45876
-43.8	-2.85885	459.441	0.90394	0.484227
-43.8	-2.79602	459.085	0.890861	0.500959
-43.8	-2.73319	458.753	0.924092	0.498576
-43.8	-2.67035	457.5	0.918826	0.496726
-43.8	-2.60752	460.446	0.913091	0.526435
-43.8	-2.54469	456.723	0.939413	0.544909
-43.8	-2.48186	456.177	0.924298	0.560553
-43.8	-2.41903	458.249	0.946192	0.566995
-43.8	-2.35619	460.221	0.93479	0.583053
-43.8	-2.29336	457.663	0.924311	0.600125
-43.8	-2.23053	458.687	0.933325	0.594428
-43.8	-2.1677	458.748	0.915621	0.635054
-43.8	-2.10487	453.974	0.925955	0.618803
-43.8	-2.04204	457.899	0.914835	0.632433
-43.8	-1.9792	458.776	0.916306	0.639146
-43.8	-1.91637	461.289	0.93108	0.687634
-43.8	-1.85354	459.626	0.939926	0.617509
-43.8	-1.79071	460.1	0.918759	0.67341
-43.8	-1.72788	457.893	0.936114	0.718023
-43.8	-1.66504	458.02	0.915717	0.734026
-43.8	-1.60221	458.515	0.923651	0.749119
-43.8	-1.53938	454.393	0.908107	0.75233
-43.8	-1.47655	460.713	0.929548	0.777682
-43.8	-1.41372	459.446	0.912799	0.776945
-43.8	-1.35088	457.401	0.92101	0.81112
-43.8	-1.28805	459.813	0.91918	0.80807
-43.8	-1.22522	458.679	0.908221	0.855677
-43.8	-1.16239	458.82	0.909191	0.866067
-43.8	-1.09956	459.546	0.915669	0.930672
-43.8	-1.03673	458.969	0.917297	0.944149
-43.8	-0.973894	460.004	0.951035	0.987906
-43.8	-0.911062	457.941	0.940044	1.08372
-43.8	-0.84823	461.14	0.940957	1.12375
-43.8	-0.785398	459.515	0.955836	1.19834
-43.8	-0.722566	457.259	0.965626	1.28009
-43.8	-0.659734	461.02	0.978474	1.34282
-43.8	-0.596903	458.246	0.988687	1.44293
-43.8	-0.534071	457.147	1.00824	1.52582
-43.8	-0.471239	457.807	1.03814	1.60078
-43.8	-0.408407	457.849	1.03355	1.62908
-43.8	-0.345575	459.282	1.03114	1.64817
-43.8	-0.282743	458.414	1.06045	1.72483
-43.8	-0.219911	458.067	1.06637	1.83405
-43.8	-0.15708	457.682	1.05979	1.81861
-43.8	-0.0942478	457.835	1.04608	1.85937
-43.8	-0.0314159	458.031	1.06047	1.85591
-43.8	0.0314159	459.113	1.06447	1.88609
-43.8	0.0942478	459.506	1.04736	1.87358
-43.8	0.15708	459.192	1.05768	1.8568
-43.8	0.219911	456.981	1.04481	1.7946
-43.8	0.282743	459.007	1.05134	1.73035
-43.8	0.345575	460	1.01812	1.66519
-43.8	0.408407	459.098	1.00948	1.55131
-43.8	0.471239	458.03	1.00622	1.50697
-43.8	0.534071	458.694	1.00342	1.45355
-43.8	0.596903	458.94	0.978564	1.38739
-43.8	0.659734	459.243	0.962067	1.27648
-43.8	0.722566	458.931	0.953715	1.26035
-43.8	0.785398	458.244	0.964068	1.22129
-43.8	0.84823	459.962	0.964686	1.14672
-43.8	0.911062	458.966	0.968912	1.07758
-43.8	0.973894	458.231	0.974305	1.0692
-43.8	1.03673	458.262	0.984824	1.0445
-43.8	1.09956	457.957	0.973242	0.999309
-43.8	1.16239	458.073	0.937838	0.928812
-43.8	1.22522	459.633	0.945849	0.873065
-43.8	1.28805	460.333	0.927074	0.876821
-43.8	1.35088	457.208	0.945128	0.836958
-43.8	1.41372	460.278	0.955842	0.802654
-43.8	1.47655	461.221	0.968068	0.830624
-43.8	1.53938	459.545	0.96301	0.754209
-43.8	1.60221	458.016	0.955177	0.746779
-43.8	1.66504	457.831	0.953819	0.740556
-43.8	1.72788	458.407	0.945924	0.694845
-43.8	1.79071	457.275	0.943261	0.687516
-43.8	1.85354	458.475	0.956875	0.684132
-43.8	1.91637	458.835	0.948648	0.642682
-43.8	1.9792	457.93	0.943344	0.653137
-43.8	2.04204	458.397	0.935117	0.636139
-43.8	2.10487	459.938	0.953008	0.655263
-43.8	2.1677	458.181	0.963085	0.61647
-43.8	2.23053	458.814	0.973506	0.609113
-43.8	2.29336	458.918	0.959993	0.608379
-43.8	2.35619	458.368	0.961824	0.603418
-43.8	2.41903	461.248	0.959222	0.577374
-43.8	2.48186	456.695	0.955286	0.541424
-43.8	2.54469	459.719	0.943376	0.561337
-43.8	2.60752	462.443	0.96034	0.550711
-43.8	2.67035	459.21	0.944096	0.533459
-43.8	2.73319	458.223	0.934986	0.493003
-43.8	2.79602	459.024	0.923912	0.484477
-43.8	2.85885	458.763	0.931179	0.503958
-43.8	2.92168	458.622	0.900322	0.479679
-43.8	2.98451	459.39	0.914554	0.475694
-43.8	3.04734	457.885	0.899306	0.464077
-43.8	3.11018	461.43	0.887572	0.457462
-37.6	-3.11018	458.703	0.907919	0.47886
-37.6	-3.04734	459.188	0.885435	0.461698
-37.6	-2.98451	458.267	0.879743	0.462911
-37.6	-2.92168	459.293	0.892245	0.471175
-37.6	-2.85885	459.17	0.912051	0.46696
-37.6	-2.79602	459.643	0.910167	0.49368
-37.6	-2.73319	460.401	0.921244	0.500898
-37.6	-2.67035	461.469	0.934706	0.489025
-37.6	-2.60752	459.186	0.935172	0.557206
-37.6	-2.54469	459.896	0.922715	0.541006
-37.6	-2.48186	460.396	0.932141	0.561834
-37.6	-2.41903	461.088	0.922642	0.562754
-37.6	-2.35619	459.293	0.936772	0.578183
-37.6	-2.29336	464.317	0.933412	0.582798
-37.6	-2.23053	460.508	0.943894	0.580349
-37.6	-2.1677	460.078	0.933425	0.60213
-37.6	-2.10487	460.75	0.966354	0.629259
-37.6	-2.04204	457.549	0.923161	0.658461
-37.6	-1.9792	458.679	0.945317	0.638233
-37.6	-1.91637	458.8	0.940206	0.649481
-37.6	-1.85354	461.083	0.933288	0.659277
-37.6	-1.79071	458.754	0.946509	0.67989
-37.6	-1.72788	462.68	0.935403	0.703809
-37.6	-1.66504	455.847	0.94143	0.734154
-37.6	-1.60221	457.516	0.92938	0.765867
-37.6	-1.53938	461.1	0.960084	0.76519
-37.6	-1.47655	459.852	0.934319	0.784966
-37.6	-1.41372	459.875	0.947298	0.814841
-37.6	-1.35088	459.749	0.947713	0.817496
-37.6	-1.28805	458.324	0.934962	0.836106
-37.6	-1.22522	459.26	0.93855	0.872837
-37.6	-1.16239	458.872	0.941819	0.931898
-37.6	-1.09956	460.715	0.955409	0.969481
-37.6	-1.03673	460.79	0.94636	0.939563
-37.6	-0.973894	458.8	0.948827	1.07086
-37.6	-0.911062	461.559	0.96877	1.09367
-37.6	-0.84823	460.663	0.972406	1.12012
-37.6	-0.785398	459.039	0.972673	1.16652
-37.6	-0.722566	457.909	0.975131	1.22649
-37.6	-0.659734	459.468	0.978524	1.31556
-37.6	-0.596903	461.007	0.994749	1.40456
-37.6	-0.534071	459.802	1.00009	1.44783
-37.6	-0.471239	458.966	1.00315	1.4881
-37.6	-0.408407	460.377	1.02059	1.56697
-37.6	-0.345575	458.297	1.05143	1.67345
-37.6	-0.282743	457.239	1.06027	1.72933
-37.6	-0.219911	458.831	1.06641	1.8054
-37.6	-0.15708	460.983	1.05491	1.81185
-37.6	-0.0942478	459.277	1.06781	1.83719
-37.6	-0.0314159	459.743	1.0753	1.84375
-37.6	0.0314159	458.485	1.07763	1.8674
-37.6	0.0942478	458.799	1.06863	1.83168
-37.6	0.15708	460.986	1.0635	1.83703
-37.6	0.219911	459.157	1.06344	1.78719
-37.6	0.282743	457.779	1.04886	1.7355
-37.6	0.345575	456.151	1.03294	1.62675
-37.6	0.408407	459.895	1.02205	1.52071
-37.6	0.471239	457.879	0.994037	1.43387
-37.6	0.534071	459.185	0.982588	1.37425
-37.6	0.596903	459.002	0.975512	1.34219
-37.6	0.659734	458.624	0.989358	1.3162
-37.6	0.722566	459.058	0.981093	1.23028
-37.6	0.785398	458.81	0.956364	1.18082
-37.6	0.84823	458.319	0.942048	1.10542
-37.6	0.911062	459.041	0.952293	1.06008
-37.6	0.973894	459.204	0.940748	1.02827
-37.6	1.03673	459.781	0.963892	1.02617
-37.6	1.09956	458.523	0.974301	0.968492
-37.6	1.16239	459.61	0.952021	0.928356
-37.6	1.22522	460.199	0.970502	0.915739
-37.6	1.28805	463.613	0.963468	0.891912
-37.6	1.35088	461.385	0.963752	0.892393
-37.6	1.41372	457.974	0.960395	0.806194
-37.6	1.47655	456.612	0.958732	0.806953
-37.6	1.53938	460.245	0.955322	0.773432
-37.6	1.60221	458.32	0.964263	0.751709
-37.6	1.66504	456.58	0.965156	0.73598
-37.6	1.72788	460.675	0.96672	0.714927
-37.6	1.79071	461.875	0.955077	0.730658
-37.6	1.85354	457.604	0.965267	0.700105
-37.6	1.91637	458.789	0.941611	0.681874
-37.6	1.9792	460.07	0.945162	0.679951
-37.6	2.04204	460.763	0.970598	0.639385
-37.6	2.10487	462.426	0.95268	0.626743
-37.6	2.1677	459.409	0.950878	0.625632
-37.6	2.23053	459.116	0.954909	0.610362
-37.6	2.29336	459.515	0.953045	0.562311
-37.6	2.35619	460.622	0.951906	0.549682
-37.6	2.41903	459.754	0.95266	0.559266
-37.6	2.48186	459.787	0.95126	0.555457
-37.6	2.54469	459.567	0.950552	0.549006
-37.6	2.60752	460.593	0.950161	0.52757
-37.6	2.67035	461.038	0.932396	0.512835
-37.6	2.73319	458.591	0.940517	0.495607
-37.6	2.79602	460.721	0.943957	0.49888
-37.6	2.85885	459.746	0.930992	0.512116
-37.6	2.92168	460.118	0.916438	0.466317
-37.6	2.98451	459.6	0.904165	0.478437
-37.6	3.04734	463.086	0.904676	0.498061
-37.6	3.11018	460.626	0.921127	0.461995
-31.3	-3.11018	461.453	0.904872	0.440332
-31.3	-3.04734	459.767	0.893443	0.437099
-31.3	-2.98451	460.424	0.886132	0.457788
-31.3	-2.92168	458.995	0.897337	0.469758
-31.3	-2.85885	460.025	0.912548	0.482489
-31.3	-2.79602	458.46	0.920341	0.487873
-31.3	-2.73319	459.095	0.923683	0.491767
-31.3	-2.67035	457.673	0.911339	0.514891
-31.3	-2.60752	461.962	0.923475	0.52262
-31.3	-2.54469	457.574	0.921598	0.548258
-31.3	-2.48186	456.325	0.925186	0.525346
-31.3	-2.41903	458.921	0.913444	0.539219
-31.3	-2.35619	459.641	0.913278	0.587363
-31.3	-2.29336	462.214	0.923565	0.560225
-31.3	-2.23053	459.917	0.909805	0.570271
-31.3	-2.1677	460.882	0.901153	0.569172
-31.3	-2.10487	459.825	0.898953	0.577763
-31.3	-2.04204	459.156	0.900553	0.597921
-31.3	-1.9792	459.679	0.909798	0.601313
-31.3	-1.91637	459.325	0.879827	0.58813
-31.3	-1.85354	460.84	0.896257	0.647156
-31.3	-1.79071	454.786	0.883424	0.629793
-31.3	-1.72788	458.621	0.879151	0.656259
-31.3	-1.66504	459.434	0.897571	0.6659
-31.3	-1.60221	459.841	0.868276	0.697245
-31.3	-1.53938	458.791	0.900219	0.75411
-31.3	-1.47655	460.504	0.889873	0.791778
-31.3	-1.41372	458.874	0.922556	0.76564
-31.3	-1.35088	461.195	0.905477	0.787879
-31.3	-1.28805	456.275	0.892104	0.82945
-31.3	-1.22522	459.928	0.895539	0.871415
-31.3	-1.16239	457.826	0.916428	0.874135
-31.3	-1.09956	458.844	0.924342	0.944045
-31.3	-1.03673	460.154	0.931444	0.986426
-31.3	-0.973894	457.403	0.936641	0.987003
-31.3	-0.911062	458.906	0.932773	1.06998
-31.3	-0.84823	458.738	0.959677	1.1772
-31.3	-0.785398	459.524	0.969912	1.19491
-31.3	-0.722566	460.011	0.974691	1.23839
-31.3	-0.659734	459.154	0.971843	1.30932
-31.3	-0.596903	456.72	0.96238	1.37248
-31.3	-0.534071	459.396	0.992731	1.47684
-31.3	-0.471239	459.035	1.01467	1.53713
-31.3	-0.408407	459.195	1.02764	1.59307
-31.3	-0.345575	459.781	1.0384	1.68178
-31.3	-0.282743	461.102	1.04126	1.75266
-31.3	-0.219911	457.73	1.01977	1.75564
-31.3	-0.15708	460.024	1.046	1.7606
-31.3	-0.0942478	457.305	1.06012	1.78796
-31.3	-0.0314159	459.306	1.07793	1.82741
-31.3	0.0314159	457.311	1.07684	1.79826
-31.3	0.0942478	458.432	1.06677	1.82027
-31.3	0.15708	462.063	1.0534	1.7963
-31.3	0.219911	460.061	1.04196	1.73524
-31.3	0.282743	457.941	1.04153	1.68459
-31.3	0.345575	457.982	1.05322	1.65894
-31.3	0.408407	459.93	1.07388	1.67249
-31.3	0.471239	459.529	1.05758	1.54574
-31.3	0.534071	456.464	1.03149	1.50361
-31.3	0.596903	461.008	1.00984	1.43648
-31.3	0.659734	459.266	1.01698	1.3649
-31.3	0.722566	459.107	1.00681	1.31262
-31.3	0.785398	460.656	0.993423	1.23057
-31.3	0.84823	458.716	0.982752	1.15017
-31.3	0.911062	459.367	0.947077	1.09452
-31.3	0.973894	460.002	0.930584	1.02155
-31.3	1.03673	457.381	0.927159	0.97926
-31.3	1.09956	458.986	0.939412	0.977687
-31.3	1.16239	458.436	0.926639	0.888113
-31.3	1.22522	460.387	0.932977	0.864826
-31.3	1.28805	461.176	0.93075	0.873632
-31.3	1.35088	460.145	0.918852	0.799549
-31.3	1.41372	459.264	0.915708	0.786656
-31.3	1.47655	456.334	0.928875	0.776559
-31.3	1.53938	458.888	0.918855	0.715776
-31.3	1.60221	460.198	0.933707	0.698639
-31.3	1.66504	458.014	0.921828	0.68287
-31.3	1.72788	457.103	0.924411	0.686525
-31.3	1.79071	459.588	0.917903	0.649621
-31.3	1.85354	458.191	0.949029	0.701079
-31.3	1.91637	461.6	0.932417	0.643404
-31.3	1.9792	458.827	0.925624	0.648676
-31.3	2.04204	458.101	0.940753	0.612042
-31.3	2.10487	457.106	0.94681	0.636904
-31.3	2.1677	458.474	0.956281	0.622968
-31.3	2.23053	459.902	0.943218	0.587077
-31.3	2.29336	457.757	0.952701	0.618965
-31.3	2.35619	457.732	0.945422	0.593837
-31.3	2.41903	461.878	0.956742	0.563803
-31.3	2.48186	458.598	0.93635	0.567342
-31.3	2.54469	458.838	0.92618	0.529146
-31.3	2.60752	460.052	0.91961	0.533409
-31.3	2.67035	458.275	0.925331	0.514968
-31.3	2.73319	461.251	0.926653	0.494253
-31.3	2.79602	460.528	0.927147	0.470945
-31.3	2.85885	458.969	0.941582	0.478769
-31.3	2.92168	459.207	0.924998	0.476967
-31.3	2.98451	460.589	0.910764	0.462915
-31.3	3.04734	460.976	0.905964	0.457013
-31.3	3.11018	458.772	0.906784	0.467485
-25	-3.11018	460.767	0.898731	0.463222
-25	-3.04734	459.992	0.896603	0.443304
-25	-2.98451	460.938	0.878136	0.460222
-25	-2.92168	459.799	0.884704	0.455609
-25	-2.85885	460.696	0.901969	0.477861
-25	-2.79602	458.806	0.913085	0.487974
-25	-2.73319	459.769	0.912033	0.503616
-25	-2.67035	460.629	0.920607	0.512691
-25	-2.60752	461.457	0.90705	0.53192
-25	-2.54469	461.773	0.908386	0.515191
-25	-2.48186	457.91	0.904132	0.542811
-25	-2.41903	459.779	0.900312	0.553025
-25	-2.35619	461.326	0.922074	0.568442
-25	-2.29336	458.788	0.921125	0.600219
-25	-2.23053	458.841	0.925591	0.601172
-25	-2.1677	460.145	0.914225	0.598447
-25	-2.10487	459.945	0.909988	0.594455
-25	-2.04204	458.521	0.907494	0.597766
-25	-1.9792	459.254	0.917912	0.642613
-25	-1.91637	460.418	0.888674	0.629709
-25	-1.85354	459.559	0.911817	0.685875
-25	-1.79071	459.073	0.921267	0.685845
-25	-1.72788	462.247	0.901162	0.716315
-25	-1.66504	458.763	0.899443	0.698808
-25	-1.60221	461.35	0.894319	0.733976
-25	-1.53938	458.875	0.917296	0.737396
-25	-1.47655	457.642	0.903644	0.754414
-25	-1.41372	460.416	0.904245	0.830586
-25	-1.35088	460.59	0.916828	0.823729
-25	-1.28805	462.905	0.919526	0.824877
-25	-1.22522	460.404	0.922469	0.907728
-25	-1.16239	458.759	0.959255	0.968444
-25	-1.09956	461.004	0.941664	0.991787
-25	-1.03673	459.768	0.957526	0.977261
-25	-0.973894	458.142	0.954426	1.08321
-25	-0.911062	459.323	0.979903	1.06802
-25	-0.84823	461.208	0.954975	1.14171
-25	-0.785398	458.489	0.964908	1.17563
-25	-0.722566	457.589	0.970773	1.24064
-25	-0.659734	459.608	0.97595	1.29734
-25	-0.596903	458.334	0.976945	1.38493
-25	-0.534071	459.222	0.991539	1.51542
-25	-0.471239	459.623	1.01614	1.55191
-25	-0.408407	460.06	1.02491	1.62915
-25	-0.345575	461.027	1.0361	1.65664
-25	-0.282743	458.047	1.01853	1.69044
-25	-0.219911	459.254	1.0372	1.75003
-25	-0.15708	459.865	1.0656	1.82034
-25	-0.0942478	459.733	1.06173	1.85088
-25	-0.0314159	459.924	1.08062	1.85358
-25	0.0314159	460.096	1.0677	1.92028
-25	0.0942478	460.63	1.07832	1.88772
-25	0.15708	461.127	1.05571	1.81064
-25	0.219911	457.033	1.06089	1.79392
-25	0.282743	458.936	1.0726	1.78046
-25	0.345575	458.118	1.06366	1.73084
-25	0.408407	459.71	1.04029	1.66242
-25	0.471239	458.686	1.03781	1.61836
-25	0.534071	460.143	1.02386	1.5418
-25	0.596903	461.127	1.03337	1.49238
-25	0.659734	460.013	1.01758	1.40015
-25	0.722566	461.237	1.02288	1.34662
-25	0.785398	459.474	1.00593	1.27705
-25	0.84823	460.876	0.998396	1.19498
-25	0.911062	459.592	0.969154	1.14939
-25	0.973894	460.3	0.957788	1.08691
-25	1.03673	459.89	0.979302	1.06346
-25	1.09956	460.282	0.967526	1.02114
-25	1.16239	457.302	0.95844	0.990513
-25	1.22522	459.508	0.949816	0.949087
-25	1.28805	460.581	0.949739	0.938789
-25	1.35088	463.154	0.946889	0.945078
-25	1.41372	459.482	0.953666	0.878068
-25	1.47655	456.792	0.948438	0.812631
-25	1.53938	460.745	0.931479	0.815982
-25	1.60221	459.681	0.925151	0.785026
-25	1.66504	460.795	0.941466	0.735502
-25	1.72788	459.228	0.931292	0.758465
-25	1.79071	458.051	0.924376	0.726162
-25	1.85354	462.504	0.912991	0.656036
-25	1.91637	457.721	0.929339	0.666224
-25	1.9792	461.832	0.916472	0.647252
-25	2.04204	457.745	0.938045	0.652903
-25	2.10487	459.793	0.929196	0.620135
-25	2.1677	459.063	0.953901	0.628727
-25	2.23053	458.638	0.962936	0.602848
-25	2.29336	458.133	0.973514	0.601637
-25	2.35619	458.827	0.972513	0.615337
-25	2.41903	462.452	0.982804	0.558404
-25	2.48186	460.956	0.959063	0.56331
-25	2.54469	458.645	0.965512	0.566154
-25	2.60752	459.115	0.966746	0.55266
-25	2.67035	459.094	0.931948	0.544304
-25	2.73319	460.987	0.926993	0.515839
-25	2.79602	461.2	0.941471	0.499711
-25	2.85885	460.439	0.928052	0.505052
-25	2.92168	459.06	0.921866	0.477444
-25	2.98451	460.012	0.902127	0.466178
-25	3.04734	461.547	0.896651	0.45645
-25	3.11018	459.778	0.904291	0.47708
-18.8	-3.11018	459.821	0.914235	0.455817
-18.8	-3.04734	458.588	0.909255	0.486065
-18.8	-2.98451	460.454	0.892377	0.481148
-18.8	-2.92168	460.719	0.897604	0.458658
-18.8	-2.85885	458.597	0.894062	0.48249
-18.8	-2.79602	458.895	0.903846	0.480298
-18.8	-2.73319	460.763	0.9006	0.501312
-18.8	-2.67035	458.445	0.909792	0.498055
-18.8	-2.60752	458.071	0.891515	0.516381
-18.8	-2.54469	456.027	0.900154	0.521271
-18.8	-2.48186	457.599	0.889137	0.550492
-18.8	-2.41903	459.971	0.899394	0.566612
-18.8	-2.35619	462.718	0.904834	0.559398
-18.8	-2.29336	458.56	0.905306	0.591144
-18.8	-2.23053	459.433	0.909365	0.54272
-18.8	-2.1677	458.483	0.934451	0.606933
-18.8	-2.10487	457.811	0.921072	0.648154
-18.8	-2.04204	458.664	0.913146	0.613674
-18.8	-1.9792	459.821	0.93061	0.660419
-18.8	-1.91637	458.854	0.926187	0.674324
-18.8	-1.85354	458.835	0.929225	0.665909
-18.8	-1.79071	461.432	0.928603	0.723381
-18.8	-1.72788	461.477	0.918088	0.700426
-18.8	-1.66504	458.945	0.931379	0.740722
-18.8	-1.60221	456.093	0.912192	0.754325
-18.8	-1.53938	457.188	0.934827	0.787949
-18.8	-1.47655	457.921	0.922865	0.810056
-18.8	-1.41372	456.393	0.947327	0.861631
-18.8	-1.35088	456.258	0.94403	0.86679
-18.8	-1.28805	460.93	0.941193	0.900236
-18.8	-1.22522	458.353	0.927241	0.914216
-18.8	-1.16239	455.578	0.937648	0.923867
-18.8	-1.09956	461.556	0.905386	0.980137
-18.8	-1.03673	459.638	0.913939	0.979088
-18.8	-0.973894	457.961	0.922546	1.00126
-18.8	-0.911062	458.082	0.944415	1.07251
-18.8	-0.84823	457.784	0.950486	1.19043
-18.8	-0.785398	456.564	0.960624	1.2095
-18.8	-0.722566	457.337	0.96571	1.29565
-18.8	-0.659734	459.124	0.954813	1.3568
-18.8	-0.596903	459.915	0.973505	1.43354
-18.8	-0.534071	458.937	1.00048	1.49431
-18.8	-0.471239	457.764	1.00694	1.53204
-18.8	-0.408407	458.158	1.0475	1.63663
-18.8	-0.345575	458.757	1.03774	1.68205
-18.8	-0.282743	458.724	1.05612	1.72582
-18.8	-0.219911	459.497	1.04749	1.799
-18.8	-0.15708	457.4	1.06282	1.78918
-18.8	-0.0942478	457.063	1.04234	1.7996
-18.8	-0.0314159	459.453	1.06508	1.82973
-18.8	0.0314159	459.856	1.0616	1.83747
-18.8	0.0942478	457.852	1.06068	1.82538
-18.8	0.15708	459.313	1.0579	1.8375
-18.8	0.219911	458.834	1.05019	1.7898
-18.8	0.282743	458.363	1.0786	1.81002
-18.8	0.345575	457.836	1.06111	1.73916
-18.8	0.408407	459.537	1.05549	1.66568
-18.8	0.471239	457.951	1.02123	1.63926
-18.8	0.534071	458.27	0.988417	1.44568
-18.8	0.596903	458.441	0.982986	1.42421
-18.8	0.659734	458.993	0.98906	1.36083
-18.8	0.722566	460.068	0.97318	1.29779
-18.8	0.785398	457.734	0.952507	1.18541
-18.8	0.84823	461.865	0.970718	1.17767
-18.8	0.911062	458.843	0.969098	1.09173
-18.8	0.973894	459.495	0.968368	1.00001
-18.8	1.03673	458.846	0.947594	1.03291
-18.8	1.09956	457.961	0.912828	0.99701
-18.8	1.16239	461.513	0.926225	0.943556
-18.8	1.22522	458.88	0.912115	0.892954
-18.8	1.28805	457.632	0.948841	0.883134
-18.8	1.35088	460.846	0.926632	0.834987
-18.8	1.41372	459.393	0.940866	0.827552
-18.8	1.47655	461.215	0.942253	0.754164
-18.8	1.53938	458.824	0.93078	0.764253
-18.8	1.60221	457.299	0.934707	0.726701
-18.8	1.66504	461.005	0.93059	0.759239
-18.8	1.72788	458.819	0.925202	0.702813
-18.8	1.79071	459.723	0.929434	0.70157
-18.8	1.85354	461.022	0.93059	0.64453
-18.8	1.91637	458.641	0.941492	0.659017
-18.8	1.9792	459.305	0.945432	0.671942
-18.8	2.04204	458.638	0.94544	0.596113
-18.8	2.10487	457.913	0.956198	0.60065
-18.8	2.1677	458.992	0.966014	0.611789
-18.8	2.23053	458.437	0.964302	0.60204
-18.8	2.29336	460.937	0.987745	0.615087
-18.8	2.35619	460.102	0.970437	0.556685
-18.8	2.41903	457.863	0.953929	0.542988
-18.8	2.48186	457.935	0.964374	0.581415
-18.8	2.54469	458.519	0.966319	0.559178
-18.8	2.60752	458.205	0.941826	0.521972
-18.8	2.67035	456.647	0.953211	0.532784
-18.8	2.73319	459.814	0.943428	0.512249
-18.8	2.79602	457.916	0.91239	0.502717
-18.8	2.85885	458.857	0.920788	0.489979
-18.8	2.92168	459.729	0.94027	0.499512
-18.8	2.98451	458.931	0.917736	0.48194
-18.8	3.04734	459.041	0.901966	0.461535
-18.8	3.11018	460.38	0.911831	0.482579
-12.5	-3.11018	458.688	0.888792	0.45739
-12.5	-3.04734	458.695	0.906017	0.470457
-12.5	-2.98451	459.251	0.89261	0.478091
-12.5	-2.92168	460.837	0.901542	0.465498
-12.5	-2.85885	456.402	0.914252	0.487951
-12.5	-2.79602	459.045	0.891748	0.495314
-12.5	-2.73319	460.203	0.914672	0.501771
-12.5	-2.67035	459.044	0.895014	0.513746
-12.5	-2.60752	460.222	0.893261	0.502118
-12.5	-2.54469	459.945	0.891691	0.554883
-12.5	-2.48186	458.66	0.910142	0.522447
-12.5	-2.41903	459.777	0.915514	0.557757
-12.5	-2.35619	456.632	0.906016	0.574341
-12.5	-2.29336	460.44	0.925409	0.574424
-12.5	-2.23053	459.831	0.902847	0.586977
-12.5	-2.1677	463.127	0.935434	0.589054
-12.5	-2.10487	458.568	0.95009	0.62932
-12.5	-2.04204	456.656	0.951658	0.640694
-12.5	-1.9792	457.375	0.947122	0.664966
-12.5	-1.91637	458.458	0.918746	0.665202
-12.5	-1.85354	459.966	0.932629	0.687234
-12.5	-1.79071	459.445	0.92794	0.688993
-12.5	-1.72788	459.488	0.941212	0.722007
-12.5	-1.66504	458.476	0.943137	0.74582
-12.5	-1.60221	461.556	0.916928	0.735272
-12.5	-1.53938	458.886	0.940548	0.79892
-12.5	-1.47655	458.291	0.964553	0.831635
-12.5	-1.41372	461.292	0.947509	0.861087
-12.5	-1.35088	459.992	0.960502	0.875693
-12.5	-1.28805	459.153	0.962386	0.932468
-12.5	-1.22522	460.516	0.952053	0.906433
-12.5	-1.16239	459.814	0.9428	0.930524
-12.5	-1.09956	458.554	0.960633	0.988398
-12.5	-1.03673	459.162	0.946509	1.01398
-12.5	-0.973894	458.458	0.951284	1.11036
-12.5	-0.911062	458.822	0.969244	1.14806
-12.5	-0.84823	458.961	0.955566	1.18371
-12.5	-0.785398	459.199	0.991571	1.30302
-12.5	-0.722566	458.716	1.00443	1.32097
-12.5	-0.659734	457.853	1.00551	1.37354
-12.5	-0.596903	459.112	0.994763	1.4036
-12.5	-0.534071	457.118	1.01399	1.48573
-12.5	-0.471239	459.515	1.0341	1.55957
-12.5	-0.408407	457.654	1.02741	1.64327
-12.5	-0.345575	461.061	1.03461	1.65772
-12.5	-0.282743	459.152	1.04742	1.71246
-12.5	-0.219911	458.091	1.07024	1.75077
-12.5	-0.15708	459.603	1.0791	1.81099
-12.5	-0.0942478	460.109	1.08071	1.81576
-12.5	-0.0314159	457.177	1.06691	1.85073
-12.5	0.0314159	459.265	1.07187	1.83892
-12.5	0.0942478	459.03	1.07399	1.81936
-12.5	0.15708	458.726	1.03745	1.77795
-12.5	0.219911	461.12	1.05695	1.72337
-12.5	0.282743	458.003	1.06834	1.6998
-12.5	0.345575	459.166	1.06964	1.70083
-12.5	0.408407	457.389	1.06475	1.6352
-12.5	0.471239	460.414	1.04176	1.5435
-12.5	0.534071	458.671	1.03364	1.48245
-12.5	0.596903	457.404	1.03358	1.46301
-12.5	0.659734	459.559	1.00694	1.33981
-12.5	0.722566	459.856	0.990081	1.23519
-12.5	0.785398	460.1	0.992524	1.20353
-12.5	0.84823	459.347	0.994618	1.17275
-12.5	0.911062	459.586	1.00605	1.14703
-12.5	0.973894	461.783	0.990627	1.055
-12.5	1.03673	460.19	0.967629	1.00795
-12.5	1.09956	459.073	0.959617	0.963929
-12.5	1.16239	458.81	0.966378	0.930282
-12.5	1.22522	458.864	0.958132	0.878936
-12.5	1.28805	461.076	0.945662	0.865309
-12.5	1.35088	459.256	0.960531	0.811377
-12.5	1.41372	459.718	0.910374	0.784603
-12.5	1.47655	459.784	0.9125	0.801206
-12.5	1.53938	462.529	0.913116	0.74725
-12.5	1.60221	459.993	0.923112	0.74228
-12.5	1.66504	458.788	0.918826	0.697036
-12.5	1.72788	460.651	0.916469	0.686881
-12.5	1.79071	455.942	0.920389	0.694084
-12.5	1.85354	460.221	0.921097	0.638362
-12.5	1.91637	460.005	0.918404	0.675644
-12.5	1.9792	459.518	0.887405	0.642303
-12.5	2.04204	458.259	0.922335	0.659564
-12.5	2.10487	462.203	0.919121	0.610808
-12.5	2.1677	460.905	0.925546	0.633124
-12.5	2.23053	460.42	0.935452	0.603064
-12.5	2.29336	459.221	0.916197	0.579008
-12.5	2.35619	459.374	0.927969	0.554761
-12.5	2.41903	459.191	0.927727	0.572019
-12.5	2.48186	459.216	0.94218	0.560459
-12.5	2.54469	461.029	0.942685	0.528248
-12.5	2.60752	460.788	0.952099	0.541841
-12.5	2.67035	461.066	0.936579	0.540299
-12.5	2.73319	458.862	0.965544	0.510261
-12.5	2.79602	462.102	0.926422	0.5292
-12.5	2.85885	459.158	0.924596	0.479893
-12.5	2.92168	458.893	0.914658	0.465951
-12.5	2.98451	459.7	0.914261	0.464726
-12.5	3.04734	459.725	0.879306	0.458009
-12.5	3.11018	458.979	0.883562	0.462283
-6.3	-3.11018	460.604	0.888985	0.474974
-6.3	-3.04734	459.493	0.898494	0.479664
-6.3	-2.98451	460.492	0.901941	0.485632
-6.3	-2.92168	458.5	0.890402	0.476138
-6.3	-2.85885	459.811	0.91299	0.502822
-6.3	-2.79602	459.532	0.925553	0.484962
-6.3	-2.73319	460.042	0.927329	0.492926
-6.3	-2.67035	458.194	0.925255	0.541985
-6.3	-2.60752	460.521	0.92082	0.536104
-6.3	-2.54469	461.432	0.916533	0.56782
-6.3	-2.48186	458.534	0.915375	0.539662
-6.3	-2.41903	458.102	0.933554	0.573139
-6.3	-2.35619	461.472	0.935424	0.590481
-6.3	-2.29336	460.747	0.953054	0.589273
-6.3	-2.23053	460.305	0.920385	0.577854
-6.3	-2.1677	457.687	0.925118	0.623439
-6.3	-2.10487	458.907	0.939864	0.656312
-6.3	-2.04204	460.001	0.940005	0.672215
-6.3	-1.9792	458.664	0.936444	0.664259
-6.3	-1.91637	458.051	0.928356	0.665316
-6.3	-1.85354	460.164	0.936211	0.711702
-6.3	-1.79071	459.501	0.939433	0.674799
-6.3	-1.72788	458.967	0.97238	0.709132
-6.3	-1.66504	460.926	0.958117	0.768796
-6.3	-1.60221	457.964	0.962557	0.77739
-6.3	-1.53938	460.667	0.944475	0.809192
-6.3	-1.47655	460.598	0.957956	0.849279
-6.3	-1.41372	460.882	0.953664	0.844936
-6.3	-1.35088	458.413	0.965295	0.843504
-6.3	-1.28805	459.349	0.941117	0.868959
-6.3	-1.22522	460.731	0.927552	0.90283
-6.3	-1.16239	459.294	0.943039	0.977361
-6.3	-1.09956	460.443	0.944124	1.00351
-6.3	-1.03673	460.793	0.93824	1.04078
-6.3	-0.973894	459.292	0.970728	1.08903
-6.3	-0.911062	459.337	0.979461	1.19101
-6.3	-0.84823	460.356	0.958713	1.18555
-6.3	-0.785398	456.653	0.955812	1.17112
-6.3	-0.722566	461.08	0.953417	1.24114
-6.3	-0.659734	458.272	0.955951	1.25438
-6.3	-0.596903	460.897	0.981078	1.3947
-6.3	-0.534071	460.855	0.985865	1.45837
-6.3	-0.471239	458.815	0.994921	1.50803
-6.3	-0.408407	460.343	1.00552	1.53025
-6.3	-0.345575	459.847	0.993402	1.57999
-6.3	-0.282743	460.453	1.02867	1.66064
-6.3	-0.219911	459.131	1.01989	1.6802
-6.3	-0.15708	461.366	1.02828	1.74023
-6.3	-0.0942478	459.269	1.02321	1.69582
-6.3	-0.0314159	458.183	1.02279	1.72953
-6.3	0.0314159	459.181	1.03771	1.75544
-6.3	0.0942478	458.595	1.01791	1.74569
-6.3	0.15708	459.694	1.01178	1.69277
-6.3	0.219911	460.379	1.02006	1.73277
-6.3	0.282743	459.579	1.04669	1.70269
-6.3	0.345575	460.064	1.04702	1.68671
-6.3	0.408407	460.994	1.02593	1.64313
-6.3	0.471239	459.231	1.00461	1.51861
-6.3	0.534071	458.402	0.993224	1.49123
-6.3	0.596903	459.399	0.999544	1.42347
-6.3	0.659734	460.488	1.00304	1.38987
-6.3	0.722566	459.704	0.980945	1.30425
-6.3	0.785398	462.448	0.980259	1.26933
-6.3	0.84823	459.744	0.983054	1.2058
-6.3	0.911062	461.465	0.967776	1.10818
-6.3	0.973894	460.581	0.944118	1.11203
-6.3	1.03673	461.663	0.921542	0.992699
-6.3	1.09956	460.601	0.94943	1.001
-6.3	1.16239	459.952	0.971728	1.0098
-6.3	1.22522	460.952	0.94884	0.959179
-6.3	1.28805	460.32	0.948763	0.902635
-6.3	1.35088	460.289	0.95513	0.860616
-6.3	1.41372	461.558	0.952996	0.912708
-6.3	1.47655	456.918	0.932128	0.816531
-6.3	1.53938	460.409	0.945124	0.782344
-6.3	1.60221	458.852	0.940212	0.740589
-6.3	1.66504	456.973	0.938239	0.761994
-6.3	1.72788	461.31	0.945199	0.759842
-6.3	1.79071	459.263	0.933897	0.709105
-6.3	1.85354	459.527	0.94189	0.71102
-6.3	1.91637	458.826	0.937923	0.673544
-6.3	1.9792	460.148	0.919455	0.664584
-6.3	2.04204	458.987	0.938812	0.641853
-6.3	2.10487	461.845	0.954867	0.639825
-6.3	2.1677	457.756	0.948862	0.680124
-6.3	2.23053	462.921	0.94492	0.591699
-6.3	2.29336	460.719	0.921211	0.582823
-6.3	2.35619	459.687	0.929433	0.584784
-6.3	2.41903	459.09	0.927025	0.586446
-6.3	2.48186	459.841	0.932002	0.551265
-6.3	2.54469	461.84	0.92532	0.57474
-6.3	2.60752	459.647	0.93305	0.540869
-6.3	2.67035	457.883	0.918732	0.519289
-6.3	2.73319	457.543	0.924594	0.514347
-6.3	2.79602	459.557	0.897118	0.499991
-6.3	2.85885	459.459	0.905342	0.47306
-6.3	2.92168	460.059	0.918218	0.513058
-6.3	2.98451	460.142	0.915485	0.471145
-6.3	3.04734	459.586	0.888459	0.471987
-6.3	3.11018	457.624	0.901171	0.455634
0	-3.11018	460.573	0.939635	0.5076
0	-3.04734	459.013	0.937976	0.511881
0	-2.98451	460.54	0.926237	0.502939
0	-2.92168	457.778	0.93962	0.510249
0	-2.85885	459.758	0.923885	0.526709
0	-2.79602	458.847	0.938582	0.527864
0	-2.73319	460.808	0.945216	0.529247
0	-2.67035	459.098	0.920178	0.554806
0	-2.60752	458.233	0.928192	0.559338
0	-2.54469	458.997	0.941802	0.545333
0	-2.48186	458.491	0.936616	0.540325
0	-2.41903	459.404	0.94268	0.603937
0	-2.35619	456.797	0.949144	0.605797
0	-2.29336	459.006	0.943413	0.614373
0	-2.23053	458.408	0.959938	0.612274
0	-2.1677	458.521	0.94086	0.625045
0	-2.10487	460.396	0.963676	0.652985
0	-2.04204	461.731	0.975312	0.659454
0	-1.9792	459.029	0.962992	0.687164
0	-1.91637	458.782	0.959459	0.722414
0	-1.85354	461.611	0.936715	0.695771
0	-1.79071	459.007	0.959089	0.73911
0	-1.72788	461.11	0.950178	0.758299
0	-1.66504	456.251	0.917101	0.758043
0	-1.60221	457.988	0.932258	0.805825
0	-1.53938	458.59	0.924081	0.793173
0	-1.47655	457.959	0.933273	0.817322
0	-1.41372	463.693	0.899836	0.866993
0	-1.35088	457.331	0.910749	0.926441
0	-1.28805	461.139	0.928218	0.924664
0	-1.22522	459.625	0.930831	0.959987
0	-1.16239	455.728	0.921629	1.00399
0	-1.09956	457.981	0.934088	1.081
0	-1.03673	458.606	0.929309	1.06072
0	-0.973894	457.294	0.956024	1.0867
0	-0.911062	457.287	0.950999	1.17244
0	-0.84823	457.318	0.968221	1.21121
0	-0.785398	458.267	0.973052	1.29013
0	-0.722566	458.547	0.983197	1.36139
0	-0.659734	459.638	1.00431	1.40316
0	-0.596903	460.46	0.970828	1.42143
0	-0.534071	454.993	0.960549	1.45132
0	-0.471239	458.128	0.985163	1.50884
0	-0.408407	460.663	0.991747	1.56342
0	-0.345575	457.42	1.02096	1.6008
0	-0.282743	457.513	1.01177	1.66436
0	-0.219911	457.358	1.0295	1.75021
0	-0.15708	456.54	1.0373	1.75062
0	-0.0942478	456.438	1.03212	1.69403
0	-0.0314159	458.416	1.03876	1.70395
0	0.0314159	457.726	1.01471	1.6851
0	0.0942478	460.017	1.02092	1.65125
0	0.15708	459.732	1.01868	1.63727
0	0.219911	457.578	1.02128	1.64853
0	0.282743	458.631	1.02684	1.57782
0	0.345575	459.648	1.02624	1.53744
0	0.408407	457.532	1.04879	1.50483
0	0.471239	458.377	1.05129	1.53302
0	0.534071	458.41	1.02284	1.46432
0	0.596903	460.028	1.01523	1.40655
0	0.659734	458.751	0.978562	1.34319
0	0.722566	459.849	0.959643	1.29419
0	0.785398	457.671	0.976339	1.25327
0	0.84823	459.627	0.965416	1.23652
0	0.911062	458.548	0.976381	1.17635
0	0.973894	459.465	0.94967	1.08576
0	1.03673	458.394	0.932671	1.05376
0	1.09956	459.05	0.928996	0.981485
0	1.16239	458.957	0.936131	0.993903
0	1.22522	458.411	0.916855	0.929721
0	1.28805	457.207	0.935896	0.926158
0	1.35088	459.754	0.935473	0.841831
0	1.41372	458.741	0.92772	0.869344
0	1.47655	459.009	0.922357	0.798307
0	1.53938	457.337	0.926105	0.763016
0	1.60221	459.629	0.925713	0.786994
0	1.66504	460.486	0.922029	0.736034
0	1.72788	459.868	0.950434	0.757511
0	1.79071	460.448	0.928132	0.684761
0	1.85354	456.044	0.950483	0.707345
0	1.91637	459.233	0.933685	0.6858
0	1.9792	457.265	0.931029	0.681441
0	2.04204	458.392	0.951572	0.653737
0	2.10487	457.157	0.969718	0.657199
0	2.1677	459.184	0.948464	0.636546
0	2.23053	457.941	0.956732	0.634485
0	2.29336	456.207	0.968717	0.601593
0	2.35619	458.089	0.960907	0.60128
0	2.41903	460.484	0.937451	0.594071
0	2.48186	459.295	0.944065	0.561441
0	2.54469	458.401	0.9562	0.543928
0	2.60752	459.718	0.950797	0.520286
0	2.67035	458.086	0.947126	0.532951
0	2.73319	458.54	0.938984	0.537239
0	2.79602	458.853	0.925725	0.51213
0	2.85885	457.508	0.923512	0.519132
0	2.92168	458.983	0.941417	0.497176
0	2.98451	459.434	0.944989	0.497747
0	3.04734	458.319	0.942385	0.509589
0	3.11018	458.906	0.95074	0.486466
6.3	-3.11018	460.348	0.952124	0.487863
6.3	-3.04734	460.693	0.939452	0.482045
6.3	-2.98451	461.4	0.932145	0.487424
6.3	-2.92168	461.494	0.922523	0.492628
6.3	-2.85885	461.028	0.921809	0.521093
6.3	-2.79602	460.423	0.915653	0.507123
6.3	-2.73319	457.975	0.936919	0.5373
6.3	-2.67035	463.899	0.920283	0.552279
6.3	-2.60752	461.234	0.919958	0.558798
6.3	-2.54469	459.99	0.931051	0.547163
6.3	-2.48186	462.411	0.924439	0.57718
6.3	-2.41903	460.706	0.932843	0.631848
6.3	-2.35619	459.785	0.931763	0.654133
6.3	-2.29336	462.404	0.924893	0.579579
6.3	-2.23053	462.569	0.942829	0.619661
6.3	-2.1677	460.594	0.923859	0.651788
6.3	-2.10487	461.169	0.925202	0.633117
6.3	-2.04204	458.474	0.921474	0.633665
6.3	-1.9792	459.798	0.901917	0.678138
6.3	-1.91637	463.397	0.929621	0.682066
6.3	-1.85354	461.414	0.920583	0.697958
6.3	-1.79071	458.676	0.920773	0.73752
6.3	-1.72788	459.789	0.92562	0.747954
6.3	-1.66504	460.766	0.929729	0.768543
6.3	-1.60221	460.319	0.936119	0.788308
6.3	-1.53938	460.397	0.937644	0.826936
6.3	-1.47655	461.072	0.935197	0.816924
6.3	-1.41372	457.658	0.923225	0.840415
6.3	-1.35088	461.652	0.923179	0.89178
6.3	-1.28805	458.973	0.924371	0.946625
6.3	-1.22522	459.527	0.923729	0.937072
6.3	-1.16239	460.37	0.932215	0.966317
6.3	-1.09956	461.638	0.915832	1.01745
6.3	-1.03673	461.325	0.954461	1.09338
6.3	-0.973894	460.298	0.948264	1.13556
6.3	-0.911062	461.379	0.946125	1.20313
6.3	-0.84823	459.952	0.955707	1.26447
6.3	-0.785398	460.894	0.95902	1.24664
6.3	-0.722566	459.848	0.953077	1.30239
6.3	-0.659734	464.374	0.961424	1.39687
6.3	-0.596903	461.027	0.970123	1.41897
6.3	-0.534071	461.004	0.977521	1.49715
6.3	-0.471239	463.081	0.989633	1.54034
6.3	-0.408407	463.461	1.01675	1.6007
6.3	-0.345575	460.311	1.01295	1.62033
6.3	-0.282743	460.161	1.02897	1.71682
6.3	-0.219911	460.646	1.02882	1.69458
6.3	-0.15708	461.065	1.04272	1.74339
6.3	-0.0942478	461.227	1.01358	1.71947
6.3	-0.0314159	461.468	1.02087	1.74647
6.3	0.0314159	460.56	1.02226	1.74389
6.3	0.0942478	461.817	1.03473	1.74029
6.3	0.15708	460.691	1.03274	1.69231
6.3	0.219911	461.181	1.0148	1.68558
6.3	0.282743	461.68	1.02182	1.66124
6.3	0.345575	459.016	1.0354	1.64648
6.3	0.408407	460.834	1.02909	1.64443
6.3	0.471239	462.333	1.02723	1.54718
6.3	0.534071	460.718	1.0362	1.51267
6.3	0.596903	460.465	1.01816	1.45717
6.3	0.659734	462.425	1.04565	1.41277
6.3	0.722566	460.705	1.01184	1.32387
6.3	0.785398	458.785	0.990152	1.27732
6.3	0.84823	459.51	0.972098	1.20786
6.3	0.911062	463.178	0.942111	1.12736
6.3	0.973894	458.381	0.95609	1.1266
6.3	1.03673	460.723	0.94972	1.08385
6.3	1.09956	460.599	0.93924	1.02536
6.3	1.16239	462.1	0.954886	0.998298
6.3	1.22522	460.773	0.951352	0.953475
6.3	1.28805	461.05	0.947406	0.898648
6.3	1.35088	461.439	0.957415	0.866875
6.3	1.41372	463.957	0.948055	0.837592
6.3	1.47655	460.634	0.918119	0.805775
6.3	1.53938	460.136	0.925969	0.816027
6.3	1.60221	462.009	0.941353	0.77188
6.3	1.66504	463.834	0.918561	0.768356
6.3	1.72788	462.023	0.925811	0.727239
6.3	1.79071	457.259	0.931297	0.72675
6.3	1.85354	461.753	0.94343	0.688164
6.3	1.91637	463.15	0.964827	0.694882
6.3	1.9792	462.826	0.96209	0.667274
6.3	2.04204	462.704	0.942629	0.651075
6.3	2.10487	460.953	0.967666	0.652829
6.3	2.1677	462.372	0.949841	0.614039
6.3	2.23053	457.34	0.955706	0.621051
6.3	2.29336	460.024	0.95698	0.616147
6.3	2.35619	462.752	0.966482	0.607541
6.3	2.41903	462.585	0.958091	0.587591
6.3	2.48186	461.941	0.947961	0.575687
6.3	2.54469	464.951	0.946696	0.579293
6.3	2.60752	462.337	0.947125	0.549053
6.3	2.67035	461.832	0.951764	0.54062
6.3	2.73319	462.662	0.965448	0.50063
6.3	2.79602	460.942	0.946081	0.497505
6.3	2.85885	459.956	0.92549	0.489161
6.3	2.92168	463.03	0.939292	0.496495
6.3	2.98451	461.427	0.934881	0.500452
6.3	3.04734	461.173	0.930468	0.482213
6.3	3.11018	462.353	0.936067	0.506837
12.5	-3.11018	461.855	0.919094	0.475944
12.5	-3.04734	459.775	0.911206	0.495639
12.5	-2.98451	460.887	0.910986	0.484613
12.5	-2.92168	460.213	0.900032	0.481171
12.5	-2.85885	462.38	0.889198	0.513969
12.5	-2.79602	460.383	0.894533	0.496297
12.5	-2.73319	461.123	0.902124	0.537512
12.5	-2.67035	460.792	0.905401	0.558539
12.5	-2.60752	462.154	0.913652	0.55774
12.5	-2.54469	460.417	0.913762	0.547115
12.5	-2.48186	462.305	0.931481	0.555052
12.5	-2.41903	461.065	0.921328	0.552384
12.5	-2.35619	460.777	0.94566	0.59686
12.5	-2.29336	465.682	0.938838	0.590444
12.5	-2.23053	461.775	0.929996	0.601272
12.5	-2.1677	461.523	0.909237	0.604945
12.5	-2.10487	458.195	0.926907	0.632691
12.5	-2.04204	464.067	0.944432	0.678524
12.5	-1.9792	458.178	0.942796	0.693569
12.5	-1.91637	462.677	0.94875	0.716916
12.5	-1.85354	459.854	0.961996	0.755742
12.5	-1.79071	463.144	0.968479	0.735247
12.5	-1.72788	460.724	0.960916	0.745973
12.5	-1.66504	461.814	0.94987	0.782545
12.5	-1.60221	462.745	0.962419	0.819526
12.5	-1.53938	463.178	0.949194	0.781356
12.5	-1.47655	461.322	0.92638	0.829967
12.5	-1.41372	459.884	0.941447	0.830807
12.5	-1.35088	461.534	0.929958	0.86962
12.5	-1.28805	460.068	0.925446	0.894116
12.5	-1.22522	460.913	0.927691	0.936391
12.5	-1.16239	462.104	0.920705	0.946722
12.5	-1.09956	459.983	0.90928	1.00386
12.5	-1.03673	459.169	0.922113	1.02149
12.5	-0.973894	461.468	0.928633	1.10787
12.5	-0.911062	462.618	0.946954	1.15855
12.5	-0.84823	461.455	0.954763	1.18526
12.5	-0.785398	461.766	0.966342	1.24522
12.5	-0.722566	461.554	0.994044	1.31287
12.5	-0.659734	459.991	0.988083	1.35773
12.5	-0.596903	458.017	0.989685	1.43503
12.5	-0.534071	460.146	1.0068	1.50771
12.5	-0.471239	461.877	1.02235	1.53566
12.5	-0.408407	461.603	1.04002	1.58641
12.5	-0.345575	461.756	1.03115	1.60595
12.5	-0.282743	459.153	1.04751	1.63616
12.5	-0.219911	461.455	1.02859	1.62639
12.5	-0.15708	462.275	1.04361	1.69357
12.5	-0.0942478	461.008	1.02855	1.69163
12.5	-0.0314159	460.066	1.03297	1.69074
12.5	0.0314159	462.924	1.0458	1.72392
12.5	0.0942478	461.887	1.04225	1.65297
12.5	0.15708	461.229	1.02174	1.62175
12.5	0.219911	460.606	1.01506	1.56788
12.5	0.282743	460.025	0.972988	1.54005
12.5	0.345575	460.186	0.999336	1.51395
12.5	0.408407	460.348	1.02459	1.5482
12.5	0.471239	459.165	1.01883	1.51075
12.5	0.534071	461.219	1.01747	1.45974
12.5	0.596903	462.236	1.01174	1.38697
12.5	0.659734	460.929	0.986583	1.3441
12.5	0.722566	460.316	0.959031	1.26977
12.5	0.785398	461.633	0.956209	1.20728
12.5	0.84823	459.966	0.955554	1.15124
12.5	0.911062	458.339	0.945789	1.13994
12.5	0.973894	462.712	0.936916	1.09095
12.5	1.03673	462.589	0.919878	1.04525
12.5	1.09956	460.788	0.931455	0.962695
12.5	1.16239	464.045	0.952762	0.964447
12.5	1.22522	460.146	0.955011	0.961387
12.5	1.28805	461.804	0.94856	0.940301
12.5	1.35088	459.222	0.936094	0.879247
12.5	1.41372	460.013	0.95474	0.842429
12.5	1.47655	462.312	0.940955	0.860554
12.5	1.53938	461.48	0.964742	0.85317
12.5	1.60221	463.695	0.973793	0.800477
12.5	1.66504	461.314	0.966861	0.804803
12.5	1.72788	463.157	0.97363	0.764949
12.5	1.79071	462.207	0.963193	0.776008
12.5	1.85354	462.656	0.982354	0.694707
12.5	1.91637	461.014	0.95717	0.687832
12.5	1.9792	462.518	0.956183	0.722676
12.5	2.04204	459.471	0.953819	0.667348
12.5	2.10487	462.446	0.960522	0.667156
12.5	2.1677	459.183	0.973011	0.612074
12.5	2.23053	462.01	0.972123	0.648974
12.5	2.29336	462.014	0.967965	0.588639
12.5	2.35619	462.14	0.963422	0.581642
12.5	2.41903	461.006	0.947598	0.560645
12.5	2.48186	460.237	0.960978	0.578455
12.5	2.54469	461.267	0.942296	0.533286
12.5	2.60752	461.491	0.953695	0.552126
12.5	2.67035	462.499	0.938783	0.532076
12.5	2.73319	460.689	0.926015	0.527461
12.5	2.79602	460.526	0.913253	0.510019
12.5	2.85885	461.867	0.924603	0.519406
12.5	2.92168	460.837	0.922176	0.48386
12.5	2.98451	462.183	0.91186	0.482506
12.5	3.04734	462.536	0.90981	0.471026
12.5	3.11018	462.822	0.892676	0.484268
18.8	-3.11018	462.248	0.908776	0.495056
18.8	-3.04734	461.958	0.910632	0.487782
18.8	-2.98451	461.881	0.904227	0.491896
18.8	-2.92168	463.027	0.91966	0.497665
18.8	-2.85885	462.409	0.898996	0.503911
18.8	-2.79602	461.57	0.897254	0.540321
18.8	-2.73319	462.777	0.907599	0.521304
18.8	-2.67035	461.09	0.919606	0.548481
18.8	-2.60752	459.351	0.923163	0.529523
18.8	-2.54469	461.48	0.923196	0.565776
18.8	-2.48186	460.372	0.915274	0.588772
18.8	-2.41903	461.542	0.934252	0.561975
18.8	-2.35619	461.566	0.913774	0.62
18.8	-2.29336	462.506	0.924682	0.57719
18.8	-2.23053	462.891	0.917335	0.591696
18.8	-2.1677	464.667	0.919523	0.617226
18.8	-2.10487	463.54	0.934921	0.654484
18.8	-2.04204	461.58	0.935006	0.676552
18.8	-1.9792	461.836	0.968268	0.695276
18.8	-1.91637	459.743	0.948253	0.72029
18.8	-1.85354	461.412	0.952926	0.717815
18.8	-1.79071	462.118	0.974775	0.715302
18.8	-1.72788	459.119	0.957192	0.764614
18.8	-1.66504	463.299	0.946442	0.727668
18.8	-1.60221	459.869	0.926017	0.7432
18.8	-1.53938	465.298	0.942946	0.752801
18.8	-1.47655	460.982	0.941527	0.782528
18.8	-1.41372	462.226	0.924375	0.818003
18.8	-1.35088	461.918	0.918686	0.86232
18.8	-1.28805	461.259	0.931138	0.889604
18.8	-1.22522	463.139	0.922234	0.906039
18.8	-1.16239	460.43	0.943378	0.925726
18.8	-1.09956	463.288	0.96026	1.02485
18.8	-1.03673	463.519	0.957832	1.051
18.8	-0.973894	461.139	0.959695	1.0939
18.8	-0.911062	461.628	0.952363	1.11474
18.8	-0.84823	463.384	0.949737	1.1806
18.8	-0.785398	464.706	0.950974	1.17534
18.8	-0.722566	463.183	0.950707	1.21747
18.8	-0.659734	462.295	0.94616	1.31453
18.8	-0.596903	460.626	0.958085	1.35271
18.8	-0.534071	461.792	1.00785	1.49178
18.8	-0.471239	462.797	1.01033	1.53471
18.8	-0.408407	462.761	1.01236	1.55262
18.8	-0.345575	461.997	1.01433	1.58109
18.8	-0.282743	461.736	1.03582	1.6098
18.8	-0.219911	463.771	1.03175	1.59306
18.8	-0.15708	461.263	1.05095	1.66927
18.8	-0.0942478	461.468	1.03666	1.68588
18.8	-0.0314159	460.846	1.0309	1.63756
18.8	0.0314159	460.898	1.04249	1.5992
18.8	0.0942478	462.778	1.02476	1.61122
18.8	0.15708	463.033	0.999308	1.55869
18.8	0.219911	462.846	1.02484	1.57029
18.8	0.282743	461.071	1.02469	1.51993
18.8	0.345575	463.56	1.00858	1.51659
18.8	0.408407	462.032	1.0122	1.46618
18.8	0.471239	460.782	1.00606	1.41012
18.8	0.534071	462.05	1.00299	1.38951
18.8	0.596903	463.045	0.998374	1.33217
18.8	0.659734	461.997	1.00305	1.27836
18.8	0.722566	462.733	0.973098	1.2289
18.8	0.785398	461.982	0.989924	1.19317
18.8	0.84823	464.156	0.962468	1.1219
18.8	0.911062	460.893	0.949855	1.05703
18.8	0.973894	463.643	0.957311	1.00439
18.8	1.03673	461.429	0.960475	0.988454
18.8	1.09956	461.241	0.953352	0.963805
18.8	1.16239	462.099	0.958447	0.919683
18.8	1.22522	461.211	0.972331	0.917322
18.8	1.28805	462.634	0.951893	0.856574
18.8	1.35088	464.108	0.961205	0.839441
18.8	1.41372	463.482	0.984408	0.860751
18.8	1.47655	463.487	0.956212	0.796801
18.8	1.53938	462.579	0.974449	0.792035
18.8	1.60221	460.477	0.947732	0.774144
18.8	1.66504	463.279	0.962728	0.75992
18.8	1.72788	462.222	0.956993	0.728752
18.8	1.79071	463.366	0.939281	0.701176
18.8	1.85354	461.544	0.951583	0.695079
18.8	1.91637	460.637	0.96574	0.682421
18.8	1.9792	463.101	0.963659	0.649387
18.8	2.04204	459.704	0.964148	0.670482
18.8	2.10487	462.809	0.984309	0.654377
18.8	2.1677	460.301	0.980954	0.663546
18.8	2.23053	461.71	0.985294	0.641151
18.8	2.29336	461.266	0.971945	0.592089
18.8	2.35619	462.124	0.949514	0.595378
18.8	2.41903	458.9	0.965716	0.561264
18.8	2.48186	465.703	0.950015	0.587568
18.8	2.54469	461.884	0.948297	0.565582
18.8	2.60752	461.912	0.956638	0.534953
18.8	2.67035	464.2	0.950154	0.5189
18.8	2.73319	463.288	0.934786	0.526272
18.8	2.79602	462.208	0.942552	0.510783
18.8	2.85885	459.936	0.925602	0.509795
18.8	2.92168	460.487	0.938051	0.50171
18.8	2.98451	461.334	0.940667	0.48462
18.8	3.04734	463.733	0.93572	0.498445
18.8	3.11018	461.466	0.907891	0.470417
25.1	-3.11018	461.597	0.934869	0.525664
25.1	-3.04734	459.408	0.925592	0.519789
25.1	-2.98451	461.615	0.905476	0.490614
25.1	-2.92168	462.707	0.915746	0.496835
25.1	-2.85885	462.46	0.926493	0.496117
25.1	-2.79602	462.8	0.895289	0.510128
25.1	-2.73319	461.497	0.911325	0.528607
25.1	-2.67035	463.05	0.93904	0.553722
25.1	-2.60752	462.688	0.933546	0.569398
25.1	-2.54469	461.619	0.924662	0.525218
25.1	-2.48186	463.517	0.926039	0.586263
25.1	-2.41903	459.631	0.921382	0.57764
25.1	-2.35619	462.149	0.930424	0.585688
25.1	-2.29336	459.429	0.924503	0.581238
25.1	-2.23053	464.215	0.949672	0.620572
25.1	-2.1677	460.735	0.954017	0.664925
25.1	-2.10487	462.549	0.948425	0.651756
25.1	-2.04204	461.938	0.955479	0.669609
25.1	-1.9792	459.669	0.957823	0.700965
25.1	-1.91637	460.726	0.954416	0.717112
25.1	-1.85354	460.742	0.978206	0.759576
25.1	-1.79071	460.636	0.965141	0.706321
25.1	-1.72788	463.895	0.950561	0.718556
25.1	-1.66504	462.502	0.952215	0.782266
25.1	-1.60221	462.999	0.918408	0.745141
25.1	-1.53938	462.917	0.917458	0.769656
25.1	-1.47655	461.61	0.933193	0.802415
25.1	-1.41372	460.348	0.908216	0.781024
25.1	-1.35088	464.602	0.909923	0.810279
25.1	-1.28805	460.555	0.907174	0.829176
25.1	-1.22522	463.75	0.925402	0.871623
25.1	-1.16239	463.662	0.915775	0.945868
25.1	-1.09956	462.47	0.907784	0.976699
25.1	-1.03673	460.765	0.940816	1.04466
25.1	-0.973894	464.023	0.954527	1.04826
25.1	-0.911062	461.799	0.943141	1.09861
25.1	-0.84823	461.722	0.958374	1.15995
25.1	-0.785398	461.88	0.951661	1.1794
25.1	-0.722566	462.083	0.939285	1.17739
25.1	-0.659734	462.115	0.944095	1.26422
25.1	-0.596903	464.101	0.954493	1.36979
25.1	-0.534071	461.859	0.977932	1.42166
25.1	-0.471239	464.982	0.992004	1.5183
25.1	-0.408407	462.381	1.01061	1.5191
25.1	-0.345575	461.372	1.01589	1.54511
25.1	-0.282743	462.141	1.01773	1.56179
25.1	-0.219911	460.814	1.019	1.52067
25.1	-0.15708	463.857	1.01659	1.56574
25.1	-0.0942478	464.658	1.03958	1.58936
25.1	-0.0314159	461.899	1.02462	1.52684
25.1	0.0314159	463.022	1.01927	1.57399
25.1	0.0942478	464.572	1.04058	1.5841
25.1	0.15708	463.153	1.03678	1.59624
25.1	0.219911	461.213	1.0376	1.59282
25.1	0.282743	462.147	1.00963	1.49032
25.1	0.345575	461.869	0.982103	1.40949
25.1	0.408407	462.15	0.969709	1.37007
25.1	0.471239	461.179	0.988461	1.38624
25.1	0.534071	462.266	0.995635	1.38361
25.1	0.596903	461.849	0.992549	1.34736
25.1	0.659734	462.907	0.966238	1.29356
25.1	0.722566	462.003	0.963552	1.25226
25.1	0.785398	463.498	0.952138	1.19784
25.1	0.84823	462.564	0.956353	1.16465
25.1	0.911062	462.143	0.9455	1.12336
25.1	0.973894	464.375	0.946696	1.04997
25.1	1.03673	463.944	0.931412	0.990918
25.1	1.09956	462.352	0.931714	0.975716
25.1	1.16239	462.8	0.923689	0.945676
25.1	1.22522	462.094	0.934762	0.89807
25.1	1.28805	462.39	0.920302	0.891244
25.1	1.35088	463.307	0.938791	0.867877
25.1	1.41372	459.541	0.940016	0.841291
25.1	1.47655	466.133	0.943788	0.818387
25.1	1.53938	461.504	0.935866	0.78535
25.1	1.60221	465.085	0.938996	0.763931
25.1	1.66504	462.235	0.934541	0.768118
25.1	1.72788	466.97	0.927434	0.690812
25.1	1.79071	462.196	0.938939	0.665742
25.1	1.85354	459.021	0.9442	0.715218
25.1	1.91637	461.656	0.93642	0.692717
25.1	1.9792	462.109	0.925927	0.656528
25.1	2.04204	465.769	0.946763	0.671155
25.1	2.10487	462.951	0.955452	0.626255
25.1	2.1677	464.3	0.96983	0.660109
25.1	2.23053	463.842	0.956244	0.618571
25.1	2.29336	463.447	0.955722	0.633986
25.1	2.35619	463.461	0.956733	0.588039
25.1	2.41903	459.626	0.946238	0.564301
25.1	2.48186	464.489	0.952355	0.601406
25.1	2.54469	461.682	0.950912	0.567546
25.1	2.60752	462.039	0.965376	0.543052
25.1	2.67035	463.818	0.95354	0.526983
25.1	2.73319	462.562	0.943176	0.511809
25.1	2.79602	460.771	0.935888	0.52121
25.1	2.85885	459.837	0.928807	0.503617
25.1	2.92168	462.236	0.935489	0.527566
25.1	2.98451	464.154	0.932569	0.521885
25.1	3.04734	464.155	0.936625	0.494003
25.1	3.11018	463.224	0.952376	0.52455
31.3	-3.11018	463.363	0.942381	0.518959
31.3	-3.04734	462.28	0.936436	0.489212
31.3	-2.98451	461.792	0.916927	0.526941
31.3	-2.92168	462.377	0.916948	0.51607
31.3	-2.85885	460.464	0.915668	0.532496
31.3	-2.79602	462.346	0.907791	0.542568
31.3	-2.73319	459.232	0.911278	0.541001
31.3	-2.67035	461.88	0.917051	0.524832
31.3	-2.60752	462.502	0.937024	0.585029
31.3	-2.54469	462.005	0.934026	0.569017
31.3	-2.48186	460.68	0.932587	0.563735
31.3	-2.41903	462.052	0.949005	0.589039
31.3	-2.35619	461.227	0.938563	0.601106
31.3	-2.29336	462.362	0.932679	0.598698
31.3	-2.23053	463.349	0.928889	0.602551
31.3	-2.1677	462.58	0.947065	0.637483
31.3	-2.10487	460.988	0.953978	0.64415
31.3	-2.04204	460.903	0.950735	0.682128
31.3	-1.9792	459.833	0.94369	0.697678
31.3	-1.91637	463.812	0.960765	0.69994
31.3	-1.85354	461.561	0.954271	0.705177
31.3	-1.79071	459.431	0.93715	0.716911
31.3	-1.72788	466.066	0.951384	0.734338
31.3	-1.66504	465.234	0.938726	0.725522
31.3	-1.60221	462.954	0.947507	0.760275
31.3	-1.53938	461.373	0.937817	0.768084
31.3	-1.47655	460.796	0.913948	0.823792
31.3	-1.41372	461.863	0.944198	0.827676
31.3	-1.35088	459.085	0.942077	0.862709
31.3	-1.28805	462.626	0.946818	0.863815
31.3	-1.22522	460.119	0.959045	0.957183
31.3	-1.16239	462.734	0.936982	1.05688
31.3	-1.09956	464.836	0.939154	0.980483
31.3	-1.03673	460.028	0.949179	1.04436
31.3	-0.973894	462.707	0.958828	1.08373
31.3	-0.911062	459.761	0.975219	1.10649
31.3	-0.84823	458.365	0.964708	1.17382
31.3	-0.785398	462.007	0.942044	1.19356
31.3	-0.722566	460.678	0.952348	1.30703
31.3	-0.659734	460.374	0.979214	1.31399
31.3	-0.596903	459.969	0.94966	1.33002
31.3	-0.534071	461.418	0.966281	1.38016
31.3	-0.471239	463.299	0.979809	1.41551
31.3	-0.408407	463.316	0.997909	1.3956
31.3	-0.345575	461.871	1.01251	1.46449
31.3	-0.282743	458.521	1.01449	1.51697
31.3	-0.219911	459.289	1.00613	1.54826
31.3	-0.15708	461.284	1.00247	1.52174
31.3	-0.0942478	460.014	1.04399	1.6012
31.3	-0.0314159	461.928	1.03555	1.59923
31.3	0.0314159	461.254	1.03284	1.62377
31.3	0.0942478	462.752	1.02274	1.5555
31.3	0.15708	459.262	1.02551	1.50923
31.3	0.219911	460.696	1.00457	1.47144
31.3	0.282743	460.846	1.00667	1.47624
31.3	0.345575	461.872	1.02024	1.51048
31.3	0.408407	463.345	1.00685	1.41865
31.3	0.471239	460.748	0.975348	1.33551
31.3	0.534071	461.797	0.994216	1.32125
31.3	0.596903	461.296	0.978071	1.26531
31.3	0.659734	463.023	0.984989	1.25003
31.3	0.722566	460.452	0.984185	1.21586
31.3	0.785398	460.868	0.964942	1.13547
31.3	0.84823	463.248	0.960829	1.03966
31.3	0.911062	462.572	0.949656	1.08125
31.3	0.973894	462.31	0.955899	0.991358
31.3	1.03673	459.838	0.949379	0.966972
31.3	1.09956	462.545	0.93989	0.925589
31.3	1.16239	462.58	0.938517	0.916594
31.3	1.22522	461.035	0.930432	0.859851
31.3	1.28805	465.393	0.95304	0.848693
31.3	1.35088	459.102	0.96624	0.830277
31.3	1.41372	463.173	0.957015	0.805025
31.3	1.47655	462.831	0.958283	0.802574
31.3	1.53938	459.485	0.949082	0.774232
31.3	1.60221	460.1	0.965487	0.781251
31.3	1.66504	463.965	0.958036	0.729411
31.3	1.72788	460.503	0.972163	0.69874
31.3	1.79071	461.946	0.984791	0.75596
31.3	1.85354	460.626	0.976081	0.723999
31.3	1.91637	461.478	0.966049	0.682002
31.3	1.9792	462.323	0.953728	0.654971
31.3	2.04204	461.581	0.963215	0.68204
31.3	2.10487	462.188	0.972187	0.638878
31.3	2.1677	462.112	0.99026	0.625178
31.3	2.23053	464.84	0.95863	0.600719
31.3	2.29336	462.158	1.00347	0.595857
31.3	2.35619	460.826	0.958056	0.594787
31.3	2.41903	460.237	0.957655	0.555356
31.3	2.48186	462.864	0.971342	0.574484
31.3	2.54469	462.514	0.96004	0.545598
31.3	2.60752	461.253	0.977441	0.545949
31.3	2.67035	462.149	0.972377	0.528738
31.3	2.73319	461.393	0.941072	0.531256
31.3	2.79602	463.191	0.938228	0.503659
31.3	2.85885	463.549	0.953552	0.546009
31.3	2.92168	461.83	0.944523	0.548619
31.3	2.98451	461.342	0.957894	0.528212
31.3	3.04734	463.377	0.940084	0.528813
31.3	3.11018	461.07	0.932685	0.50915
37.6	-3.11018	462.942	0.944747	0.52061
37.6	-3.04734	462.717	0.92309	0.492469
37.6	-2.98451	460.58	0.90678	0.509489
37.6	-2.92168	463.901	0.921665	0.539452
37.6	-2.85885	461.073	0.92148	0.51655
37.6	-2.79602	463.24	0.921578	0.526028
37.6	-2.73319	462.322	0.931678	0.564308
37.6	-2.67035	461.262	0.94692	0.534704
37.6	-2.60752	461.889	0.929585	0.564085
37.6	-2.54469	460.406	0.934721	0.538331
37.6	-2.48186	460.838	0.938829	0.585841
37.6	-2.41903	460.443	0.949228	0.578359
37.6	-2.35619	458.15	0.96629	0.618549
37.6	-2.29336	462.937	0.954318	0.640198
37.6	-2.23053	460.883	0.971089	0.634308
37.6	-2.1677	461.907	0.962787	0.646869
37.6	-2.10487	460.363	0.973205	0.679982
37.6	-2.04204	462.53	0.963542	0.674503
37.6	-1.9792	460.88	0.960052	0.686987
37.6	-1.91637	459.574	0.964248	0.681202
37.6	-1.85354	462.625	0.969107	0.692987
37.6	-1.79071	461.135	0.977373	0.716229
37.6	-1.72788	463.933	0.961142	0.719209
37.6	-1.66504	460.594	0.952299	0.756074
37.6	-1.60221	459.741	0.937984	0.761635
37.6	-1.53938	464.373	0.935825	0.808951
37.6	-1.47655	460.833	0.921974	0.787297
37.6	-1.41372	464.863	0.922461	0.836917
37.6	-1.35088	460.44	0.927621	0.821245
37.6	-1.28805	463.153	0.941637	0.8932
37.6	-1.22522	461.531	0.93913	0.975927
37.6	-1.16239	459.966	0.962279	0.996145
37.6	-1.09956	462.834	0.958379	1.03081
37.6	-1.03673	460.496	0.939876	1.08754
37.6	-0.973894	462.42	0.959636	1.10577
37.6	-0.911062	459.635	0.965801	1.12949
37.6	-0.84823	461.562	0.971402	1.15757
37.6	-0.785398	460.115	0.973667	1.22622
37.6	-0.722566	460.578	0.967539	1.27618
37.6	-0.659734	460.66	0.96299	1.28733
37.6	-0.596903	461.929	0.969897	1.30569
37.6	-0.534071	461.399	0.992812	1.38816
37.6	-0.471239	462.647	1.02515	1.40924
37.6	-0.408407	461.564	1.00752	1.48024
37.6	-0.345575	461.975	1.00462	1.42206
37.6	-0.282743	463.034	1.02664	1.51354
37.6	-0.219911	460.349	1.04701	1.53758
37.6	-0.15708	460.745	1.04065	1.55799
37.6	-0.0942478	463.026	1.06431	1.56586
37.6	-0.0314159	461.909	1.03175	1.58605
37.6	0.0314159	460.553	1.01944	1.52886
37.6	0.0942478	462.267	1.01494	1.52142
37.6	0.15708	461.382	1.0018	1.47391
37.6	0.219911	462.584	0.995185	1.42528
37.6	0.282743	461.922	1.0165	1.45909
37.6	0.345575	461.922	1.01472	1.40838
37.6	0.408407	461.099	1.03339	1.3704
37.6	0.471239	463.041	1.02682	1.31529
37.6	0.534071	460.818	1.00743	1.24852
37.6	0.596903	461.91	0.970452	1.18409
37.6	0.659734	463.555	1.00307	1.18829
37.6	0.722566	463.925	0.988635	1.12097
37.6	0.785398	461.694	0.995612	1.09289
37.6	0.84823	463.099	0.995516	1.06265
37.6	0.911062	460.222	0.980435	1.04494
37.6	0.973894	463.702	0.970162	1.01061
37.6	1.03673	463.127	0.961209	0.986164
37.6	1.09956	461.302	0.964702	0.928879
37.6	1.16239	461.207	0.956505	0.858878
37.6	1.22522	460.574	0.960182	0.873565
37.6	1.28805	464.398	0.975891	0.866018
37.6	1.35088	459.872	0.99023	0.81915
37.6	1.41372	460.247	0.990183	0.78019
37.6	1.47655	460.497	0.969913	0.817183
37.6	1.53938	461.121	0.969793	0.795075
37.6	1.60221	464.32	0.986497	0.763806
37.6	1.66504	460.222	0.982733	0.768746
37.6	1.72788	461.053	1.00129	0.74009
37.6	1.79071	460.285	0.986569	0.729443
37.6	1.85354	462.781	0.992823	0.717661
37.6	1.91637	459.786	0.971652	0.675213
37.6	1.9792	460.873	0.967743	0.665999
37.6	2.04204	459.956	0.975722	0.666673
37.6	2.10487	462.515	0.989242	0.625393
37.6	2.1677	462.316	0.993176	0.62615
37.6	2.23053	459.7	0.99752	0.617838
37.6	2.29336	463.701	0.985257	0.603599
37.6	2.35619	461.849	1.0018	0.577938
37.6	2.41903	459.429	0.968875	0.592706
37.6	2.48186	461.176	0.970421	0.57291
37.6	2.54469	462.201	0.980892	0.548774
37.6	2.60752	463.118	0.980993	0.576945
37.6	2.67035	462.432	0.98416	0.562569
37.6	2.73319	462.604	0.970868	0.552048
37.6	2.79602	461.89	0.964311	0.525972
37.6	2.85885	462.033	0.953051	0.534951
37.6	2.92168	462.319	0.946794	0.550203
37.6	2.98451	460.605	0.965739	0.546442
37.6	3.04734	461.399	0.945992	0.509667
37.6	3.11018	461.978	0.927596	0.514926
43.9	-3.11018	461.982	0.932763	0.557376
43.9	-3.04734	461.213	0.921502	0.533737
43.9	-2.98451	460.63	0.950213	0.568256
43.9	-2.92168	463.185	0.942205	0.535824
43.9	-2.85885	462.015	0.930828	0.567084
43.9	-2.79602	462.52	0.934051	0.543751
43.9	-2.73319	461.039	0.937602	0.553117
43.9	-2.67035	460.191	0.965753	0.580113
43.9	-2.60752	460.72	0.963708	0.566635
43.9	-2.54469	463.494	0.956873	0.578707
43.9	-2.48186	460.402	0.951211	0.572255
43.9	-2.41903	462.266	0.944364	0.570986
43.9	-2.35619	463.197	0.940443	0.647407
43.9	-2.29336	461.26	0.941824	0.649998
43.9	-2.23053	461.873	0.973921	0.649831
43.9	-2.1677	460.465	0.949823	0.662359
43.9	-2.10487	461.845	0.951952	0.674878
43.9	-2.04204	461.767	0.978743	0.692983
43.9	-1.9792	461.289	0.96621	0.713281
43.9	-1.91637	462.638	0.973708	0.730564
43.9	-1.85354	462.476	0.963757	0.74486
43.9	-1.79071	462.122	0.943573	0.769867
43.9	-1.72788	461.957	0.947675	0.76088
43.9	-1.66504	461.451	0.93671	0.801348
43.9	-1.60221	463.099	0.958147	0.831354
43.9	-1.53938	459.888	0.932391	0.843537
43.9	-1.47655	459.741	0.933056	0.830512
43.9	-1.41372	460.787	0.919014	0.866715
43.9	-1.35088	461.987	0.932701	0.906813
43.9	-1.28805	461.445	0.923038	0.920478
43.9	-1.22522	463.356	0.938306	0.963681
43.9	-1.16239	462.2	0.938344	0.994847
43.9	-1.09956	461.253	0.948131	1.04946
43.9	-1.03673	460.155	0.962107	1.02922
43.9	-0.973894	460.129	0.955403	1.04136
43.9	-0.911062	461.447	0.937775	1.11676
43.9	-0.84823	462.255	0.946396	1.11468
43.9	-0.785398	459.434	0.947813	1.16814
43.9	-0.722566	457.701	0.954978	1.20474
43.9	-0.659734	458.973	0.972677	1.26621
43.9	-0.596903	463.427	0.971858	1.29526
43.9	-0.534071	460.789	0.991289	1.35333
43.9	-0.471239	460.583	1.00424	1.43429
43.9	-0.408407	461.318	1.02417	1.46805
43.9	-0.345575	461.746	1.02886	1.49289
43.9	-0.282743	462.131	1.05064	1.53276
43.9	-0.219911	460.398	1.04121	1.57827
43.9	-0.15708	461.107	1.04153	1.62394
43.9	-0.0942478	460.89	1.04128	1.62979
43.9	-0.0314159	462.027	1.02696	1.59317
43.9	0.0314159	461.96	1.02695	1.59818
43.9	0.0942478	461.809	0.997593	1.52441
43.9	0.15708	460.972	1.00424	1.52515
43.9	0.219911	463.755	1.00866	1.48163
43.9	0.282743	463.622	1.00748	1.41329
43.9	0.345575	459.91	1.01864	1.38355
43.9	0.408407	461.018	1.03121	1.32568
43.9	0.471239	461.337	1.019	1.31374
43.9	0.534071	461.508	1.01494	1.24199
43.9	0.596903	462.174	0.999856	1.23071
43.9	0.659734	461.508	0.980879	1.15433
43.9	0.722566	462.197	0.999194	1.14463
43.9	0.785398	461.009	0.995078	1.12609
43.9	0.84823	461.793	0.962443	1.07273
43.9	0.911062	457.257	0.969062	1.00464
43.9	0.973894	460.046	0.963159	0.975369
43.9	1.03673	462.45	0.948157	0.916564
43.9	1.09956	460.286	0.950657	0.89628
43.9	1.16239	461.255	0.929913	0.882448
43.9	1.22522	461.429	0.933762	0.852137
43.9	1.28805	461.384	0.918446	0.782373
43.9	1.35088	462.463	0.931909	0.807051
43.9	1.41372	464.032	0.94699	0.773532
43.9	1.47655	461.319	0.954912	0.775856
43.9	1.53938	462.424	0.950602	0.754836
43.9	1.60221	463.18	0.959474	0.777005
43.9	1.66504	459.336	0.967363	0.728538
43.9	1.72788	462.471	0.97366	0.706462
43.9	1.79071	459.226	0.967363	0.713822
43.9	1.85354	460.753	0.952325	0.70309
43.9	1.91637	464.33	0.971019	0.685566
43.9	1.9792	461.156	0.963485	0.671283
43.9	2.04204	461.443	0.982666	0.660423
43.9	2.10487	460.705	0.988796	0.618382
43.9	2.1677	461.912	0.976823	0.590941
43.9	2.23053	462.269	0.989172	0.609599
43.9	2.29336	461.177	0.974898	0.597835
43.9	2.35619	462.538	0.994741	0.603107
43.9	2.41903	462.819	0.977064	0.595662
43.9	2.48186	462.546	0.962715	0.576016
43.9	2.54469	463.779	0.966993	0.559555
43.9	2.60752	464.124	0.950243	0.54852
43.9	2.67035	459.791	0.945689	0.527121
43.9	2.73319	460.932	0.946771	0.560131
43.9	2.79602	459.03	0.955082	0.583998
43.9	2.85885	462.509	0.9621	0.541195
43.9	2.92168	461.56	0.978882	0.557661
43.9	2.98451	463.703	0.979948	0.571969
43.9	3.04734	464.006	0.952146	0.528225
43.9	3.11018	463.555	0.944738	0.543957
50.1	-3.11018	461.668	0.925964	0.52636
50.1	-3.04734	463.732	0.926743	0.501759
50.1	-2.98451	462.416	0.925902	0.50911
50.1	-2.92168	461.038	0.9125	0.510544
50.1	-2.85885	462.026	0.939452	0.506535
50.1	-2.79602	461.768	0.944472	0.522697
50.1	-2.73319	459.57	0.965098	0.543733
50.1	-2.67035	460.281	0.957621	0.564361
50.1	-2.60752	459.524	0.95942	0.589013
50.1	-2.54469	460.627	0.963373	0.579559
50.1	-2.48186	460.799	0.969742	0.608602
50.1	-2.41903	461.079	0.958588	0.621347
50.1	-2.35619	461.256	0.945723	0.640793
50.1	-2.29336	462.689	0.973734	0.634156
50.1	-2.23053	460.236	0.958885	0.627484
50.1	-2.1677	460.721	0.979681	0.694502
50.1	-2.10487	461.654	0.961684	0.670991
50.1	-2.04204	463.051	0.954204	0.671872
50.1	-1.9792	460.216	0.965409	0.693684
50.1	-1.91637	462.405	0.959671	0.7361
50.1	-1.85354	460.197	0.961199	0.732957
50.1	-1.79071	458.896	0.958316	0.818542
50.1	-1.72788	459.662	0.955365	0.770002
50.1	-1.66504	460.432	0.955476	0.776414
50.1	-1.60221	460.271	0.949336	0.816087
50.1	-1.53938	461.482	0.9512	0.844611
50.1	-1.47655	462.109	0.951021	0.879045
50.1	-1.41372	459.529	0.949606	0.914845
50.1	-1.35088	458.649	0.951257	0.902595
50.1	-1.28805	460.933	0.955292	0.974629
50.1	-1.22522	461.463	0.954663	0.97877
50.1	-1.16239	460.707	0.947591	1.0282
50.1	-1.09956	460.047	0.950881	1.05415
50.1	-1.03673	462.788	0.952939	1.03989
50.1	-0.973894	459.188	0.959696	1.12607
50.1	-0.911062	461.487	0.961804	1.10856
50.1	-0.84823	462.455	0.978369	1.15396
50.1	-0.785398	460.811	0.978304	1.20911
50.1	-0.722566	458.592	0.979052	1.23424
50.1	-0.659734	462.945	0.986544	1.26951
50.1	-0.596903	460.484	0.958865	1.31123
50.1	-0.534071	461.347	0.973522	1.34138
50.1	-0.471239	459.639	0.987974	1.33768
50.1	-0.408407	459.002	1.00902	1.39655
50.1	-0.345575	460.093	1.04227	1.45937
50.1	-0.282743	461.8	1.03546	1.51926
50.1	-0.219911	460.029	1.06084	1.58545
50.1	-0.15708	461.595	1.06919	1.54838
50.1	-0.0942478	460.841	1.04832	1.54065
50.1	-0.0314159	460.396	1.0376	1.53925
50.1	0.0314159	458.218	1.04657	1.57739
50.1	0.0942478	459.099	1.04288	1.54704
50.1	0.15708	460.356	1.03024	1.5143
50.1	0.219911	461.306	1.02655	1.44931
50.1	0.282743	459.35	1.02357	1.44677
50.1	0.345575	461.986	1.02587	1.39497
50.1	0.408407	461.06	1.02593	1.34988
50.1	0.471239	461.986	1.01879	1.28363
50.1	0.534071	462.006	1.02913	1.27555
50.1	0.596903	460.934	1.00526	1.1934
50.1	0.659734	462.958	1.00103	1.16074
50.1	0.722566	461.816	0.977364	1.12377
50.1	0.785398	460.083	0.981839	1.12858
50.1	0.84823	462.168	0.987645	1.03662
50.1	0.911062	462.928	0.962956	0.98013
50.1	0.973894	457.656	0.981166	0.966063
50.1	1.03673	459.326	0.989987	0.918546
50.1	1.09956	462.3	0.971189	0.898956
50.1	1.16239	461.274	0.972369	0.889157
50.1	1.22522	459.591	0.981308	0.873671
50.1	1.28805	462.407	0.95393	0.878621
50.1	1.35088	460.624	0.962892	0.824878
50.1	1.41372	462.439	0.950888	0.803848
50.1	1.47655	460.434	0.957422	0.7549
50.1	1.53938	462.951	0.966065	0.762561
50.1	1.60221	461.773	0.978784	0.741721
50.1	1.66504	461.776	0.966891	0.734539
50.1	1.72788	458.421	0.962892	0.733312
50.1	1.79071	459.69	0.982818	0.71199
50.1	1.85354	459.423	0.984112	0.672197
50.1	1.91637	458.755	0.988976	0.653087
50.1	1.9792	461.862	0.984672	0.660012
50.1	2.04204	463.215	0.986755	0.659271
50.1	2.10487	460.739	0.993736	0.655202
50.1	2.1677	460.319	0.986248	0.60014
50.1	2.23053	460.923	0.981248	0.640763
50.1	2.29336	460.24	0.979637	0.586667
50.1	2.35619	460.942	0.986322	0.582691
50.1	2.41903	460.291	0.983469	0.579821
50.1	2.48186	460.366	0.948033	0.571385
50.1	2.54469	461.269	0.966053	0.531874
50.1	2.60752	460.44	0.972187	0.581242
50.1	2.67035	461.957	0.938995	0.492412
50.1	2.73319	460.607	0.945788	0.568031
50.1	2.79602	461.955	0.940606	0.52647
50.1	2.85885	459.189	0.964086	0.541076
50.1	2.92168	461.08	0.973415	0.530013
50.1	2.98451	463.051	0.964278	0.557772
50.1	3.04734	462.867	0.930247	0.528309
50.1	3.11018	465.742	0.932714	0.51528
56.4	-3.11018	460.665	0.944115	0.549206
56.4	-3.04734	461.114	0.91971	0.5375
56.4	-2.98451	461.439	0.925475	0.538493
56.4	-2.92168	461.217	0.92762	0.521085
56.4	-2.85885	462.172	0.936987	0.533551
56.4	-2.79602	460.495	0.933929	0.560954
56.4	-2.73319	460.741	0.938769	0.593271
56.4	-2.67035	462.369	0.970063	0.57164
56.4	-2.60752	460.763	0.9662	0.566853
56.4	-2.54469	457.588	0.941564	0.584738
56.4	-2.48186	462.287	0.926169	0.593037
56.4	-2.41903	461.084	0.93118	0.627027
56.4	-2.35619	461.189	0.953747	0.61933
56.4	-2.29336	460.006	0.957108	0.638033
56.4	-2.23053	459.327	0.935135	0.625691
56.4	-2.1677	460.816	0.946868	0.697541
56.4	-2.10487	459.515	0.960604	0.700547
56.4	-2.04204	457.798	0.961912	0.751882
56.4	-1.9792	463.131	0.942716	0.734378
56.4	-1.91637	459.304	0.935857	0.706247
56.4	-1.85354	460.525	0.951432	0.741302
56.4	-1.79071	460.571	0.943024	0.758671
56.4	-1.72788	462.193	0.947486	0.782155
56.4	-1.66504	462.702	0.940722	0.805416
56.4	-1.60221	460.578	0.941368	0.826443
56.4	-1.53938	459.579	0.933803	0.822265
56.4	-1.47655	462.245	0.950841	0.883548
56.4	-1.41372	462.572	0.96075	0.909295
56.4	-1.35088	461.47	0.961593	0.977623
56.4	-1.28805	462.128	0.954566	0.977862
56.4	-1.22522	461.519	0.944438	0.992851
56.4	-1.16239	458.29	0.959991	0.997873
56.4	-1.09956	459.024	0.94762	1.02289
56.4	-1.03673	461.554	0.954985	1.0907
56.4	-0.973894	459.558	0.946202	1.11481
56.4	-0.911062	463.753	0.941355	1.14925
56.4	-0.84823	461.457	0.968876	1.16627
56.4	-0.785398	463.353	0.959412	1.13449
56.4	-0.722566	459.374	0.948422	1.18615
56.4	-0.659734	460.214	0.974037	1.26402
56.4	-0.596903	464.545	0.971918	1.30884
56.4	-0.534071	461.199	0.976987	1.29904
56.4	-0.471239	462.464	0.987908	1.37909
56.4	-0.408407	460.823	1.01319	1.41811
56.4	-0.345575	461.933	1.00017	1.41477
56.4	-0.282743	460.411	1.04411	1.52494
56.4	-0.219911	458.337	1.04616	1.54201
56.4	-0.15708	461.719	1.04671	1.50422
56.4	-0.0942478	460.813	1.04261	1.47725
56.4	-0.0314159	460.938	1.03246	1.51552
56.4	0.0314159	459.772	1.04031	1.52123
56.4	0.0942478	461.161	1.02534	1.47301
56.4	0.15708	461.965	1.0104	1.45334
56.4	0.219911	458.495	1.00441	1.41431
56.4	0.282743	459.882	1.01031	1.36615
56.4	0.345575	462.803	0.996992	1.33795
56.4	0.408407	461.121	0.998196	1.30152
56.4	0.471239	459.78	1.00254	1.30407
56.4	0.534071	458.557	1.0099	1.20653
56.4	0.596903	462.916	0.983183	1.1735
56.4	0.659734	459.837	0.977404	1.09872
56.4	0.722566	459.206	0.958106	1.06785
56.4	0.785398	463.178	0.955974	1.05294
56.4	0.84823	461.708	0.932057	1.0224
56.4	0.911062	462.181	0.921833	0.961498
56.4	0.973894	461.247	0.930572	0.941753
56.4	1.03673	463.018	0.940737	0.932364
56.4	1.09956	460.143	0.928373	0.86951
56.4	1.16239	461.16	0.931295	0.859992
56.4	1.22522	461.386	0.958282	0.86297
56.4	1.28805	459.087	0.965881	0.838046
56.4	1.35088	465.95	0.954064	0.848598
56.4	1.41372	462.422	0.958071	0.833362
56.4	1.47655	462.185	0.978799	0.812011
56.4	1.53938	461.177	0.969768	0.79723
56.4	1.60221	465.555	0.953218	0.802268
56.4	1.66504	460.99	0.961626	0.724427
56.4	1.72788	462.487	0.947393	0.724929
56.4	1.79071	464.166	0.988107	0.767327
56.4	1.85354	460.951	0.972937	0.680435
56.4	1.91637	458.544	0.97955	0.694943
56.4	1.9792	463.87	0.956323	0.667476
56.4	2.04204	455.753	0.981212	0.65557
56.4	2.10487	460.337	0.965733	0.644073
56.4	2.1677	461.032	0.962608	0.639664
56.4	2.23053	459.922	0.958882	0.605
56.4	2.29336	459.083	0.961273	0.617102
56.4	2.35619	461.802	0.953212	0.587214
56.4	2.41903	461.068	0.949679	0.566371
56.4	2.48186	459.642	0.975516	0.56949
56.4	2.54469	459.005	0.975102	0.590352
56.4	2.60752	459.725	0.953987	0.589453
56.4	2.67035	462.691	0.966499	0.562122
56.4	2.73319	460.495	0.968576	0.547536
56.4	2.79602	462.594	0.975195	0.58801
56.4	2.85885	463.165	0.944514	0.533182
56.4	2.92168	460.487	0.967171	0.569817
56.4	2.98451	459.924	0.986386	0.562438
56.4	3.04734	461.162	0.943825	0.550818
[truncated: 4,001 more rows]

## Sheet: Fig 1F
elapsed_time_s	angle_from_cell_centroid	average_light_input	average_pip3_response	average_rac_response
-62.5	-3.11018	506.957	1.06521	0.69248
-62.5	-3.04734	506.522	1.06067	0.929723
-62.5	-2.98451	503.059	1.06291	0.915062
-62.5	-2.92168	506.087	1.04969	0.9532
-62.5	-2.85885	510.529	1.05232	0.741685
-62.5	-2.79602	507.801	1.08187	0.865788
-62.5	-2.73319	506.894	1.07483	0.936598
-62.5	-2.67035	505.801	1.05638	0.82226
-62.5	-2.60752	505.437	1.05991	0.727959
-62.5	-2.54469	511.201	1.05719	0.734743
-62.5	-2.48186	505.882	1.01581	0.872501
-62.5	-2.41903	509.585	1.02177	0.864149
-62.5	-2.35619	502.136	1.00237	0.962045
-62.5	-2.29336	501.54	1.02701	0.76473
-62.5	-2.23053	502.33	1.02786	0.753094
-62.5	-2.1677	506.654	1.02821	0.827512
-62.5	-2.10487	509.43	0.978586	0.817573
-62.5	-2.04204	499.467	1.00098	0.865406
-62.5	-1.9792	504.224	1.00909	0.791676
-62.5	-1.91637	500.77	0.992884	0.891662
-62.5	-1.85354	505.766	1.002	1.10068
-62.5	-1.79071	509.025	1.01299	1.2256
-62.5	-1.72788	505.212	0.989333	1.21608
-62.5	-1.66504	506.471	1.01288	1.01278
-62.5	-1.60221	511.531	0.949821	1.22619
-62.5	-1.53938	505.88	0.98517	1.08479
-62.5	-1.47655	506.913	0.994358	1.18624
-62.5	-1.41372	501.543	0.976739	1.07956
-62.5	-1.35088	505.915	0.976526	1.28202
-62.5	-1.28805	512.538	0.937005	1.35985
-62.5	-1.22522	506.055	0.980132	1.21071
-62.5	-1.16239	506.371	0.963456	1.39463
-62.5	-1.09956	506.28	0.981415	0.96549
-62.5	-1.03673	507.51	0.984367	1.26981
-62.5	-0.973894	505.973	0.972676	1.1262
-62.5	-0.911062	506.582	0.979747	1.32795
-62.5	-0.84823	508.156	1.02918	1.4576
-62.5	-0.785398	503.297	1.00087	1.4017
-62.5	-0.722566	509.466	1.01264	1.08749
-62.5	-0.659734	510.769	0.98276	1.52357
-62.5	-0.596903	505.896	0.991071	1.28945
-62.5	-0.534071	508.324	0.962957	1.10973
-62.5	-0.471239	508.924	0.976834	1.58672
-62.5	-0.408407	508.822	0.9713	1.51966
-62.5	-0.345575	503.928	0.98308	1.36712
-62.5	-0.282743	508.118	1.00691	1.37413
-62.5	-0.219911	508.055	1.00605	1.57223
-62.5	-0.15708	508.902	0.990025	1.33876
-62.5	-0.0942478	508.055	0.975322	1.42623
-62.5	-0.0314159	509.704	1.0468	1.56968
-62.5	0.0314159	508.045	1.03212	1.47412
-62.5	0.0942478	503.823	1.00503	1.38425
-62.5	0.15708	508.321	0.989422	1.50807
-62.5	0.219911	509.541	1.02356	1.26139
-62.5	0.282743	511.755	1.03524	1.26892
-62.5	0.345575	509.9	1.02609	1.58272
-62.5	0.408407	502.244	1.02265	1.53533
-62.5	0.471239	505.831	1.0341	1.26957
-62.5	0.534071	506.637	1.02741	1.23986
-62.5	0.596903	506.619	0.988209	1.07957
-62.5	0.659734	503.243	1.01564	1.45906
-62.5	0.722566	509.613	1.0276	1.33063
-62.5	0.785398	505.128	1.0548	1.20042
-62.5	0.84823	512.146	1.02898	1.26071
-62.5	0.911062	510.762	1.0152	1.22474
-62.5	0.973894	498.153	1.03178	1.10067
-62.5	1.03673	506.829	1.02815	1.25104
-62.5	1.09956	509.286	0.989403	1.18902
-62.5	1.16239	509.701	1.01404	1.1136
-62.5	1.22522	511.884	1.03924	0.884425
-62.5	1.28805	507.054	1.01713	0.984149
-62.5	1.35088	507.883	1.02984	0.874478
-62.5	1.41372	500.25	1.04747	1.00339
-62.5	1.47655	503.726	1.03441	1.06528
-62.5	1.53938	517.274	1.08052	0.908179
-62.5	1.60221	515.171	1.06845	0.773417
-62.5	1.66504	500.009	1.06151	0.742915
-62.5	1.72788	504.015	1.06389	1.10666
-62.5	1.79071	507.065	1.1126	0.891967
-62.5	1.85354	505.643	1.07463	0.997856
-62.5	1.91637	505.229	1.11446	0.907117
-62.5	1.9792	498.047	1.05089	0.966259
-62.5	2.04204	510.992	1.09659	1.06729
-62.5	2.10487	505.386	1.04591	0.730066
-62.5	2.1677	505.134	1.10726	0.677379
-62.5	2.23053	506.906	1.1219	0.792325
-62.5	2.29336	498.929	1.10443	0.964671
-62.5	2.35619	508.29	1.09695	0.845895
-62.5	2.41903	508.596	1.07234	1.09272
-62.5	2.48186	506.717	1.06474	0.786194
-62.5	2.54469	507.565	1.06418	1.00359
-62.5	2.60752	505.076	1.07678	0.968396
-62.5	2.67035	504.126	1.06445	0.625163
-62.5	2.73319	508.159	1.08115	0.767435
-62.5	2.79602	502.285	1.07798	0.876254
-62.5	2.85885	503.979	1.08497	0.922922
-62.5	2.92168	500.131	1.07847	0.969944
-62.5	2.98451	505.985	1.08995	0.915807
-62.5	3.04734	503.966	1.06173	0.914244
-62.5	3.11018	501.867	1.08346	0.94385
-56.3	-3.11018	497.2	0.972747	0.785961
-56.3	-3.04734	502.105	1.01395	0.801363
-56.3	-2.98451	500.849	1.04164	0.693889
-56.3	-2.92168	498.059	0.995677	0.847392
-56.3	-2.85885	499.5	1.00185	0.825387
-56.3	-2.79602	500.677	1.04328	0.909264
-56.3	-2.73319	502.717	1.0245	0.599442
-56.3	-2.67035	502.846	1.00995	0.757313
-56.3	-2.60752	502.226	0.999471	0.816827
-56.3	-2.54469	507.004	1.01821	0.922707
-56.3	-2.48186	497.546	1.00405	0.734577
-56.3	-2.41903	496.5	0.971369	0.871792
-56.3	-2.35619	500.289	1.01332	0.717697
-56.3	-2.29336	500.173	0.975258	0.737716
-56.3	-2.23053	495.335	0.981936	0.810467
-56.3	-2.1677	502.476	0.993026	1.19724
-56.3	-2.10487	502.311	1.01895	0.957408
-56.3	-2.04204	501.715	0.957955	0.901138
-56.3	-1.9792	502.525	1.03423	0.927586
-56.3	-1.91637	499.432	0.94156	0.741211
-56.3	-1.85354	501.717	0.931519	0.833539
-56.3	-1.79071	502.961	0.977241	1.01224
-56.3	-1.72788	499.64	0.972204	1.12192
-56.3	-1.66504	497.945	0.950371	0.824469
-56.3	-1.60221	504.193	0.9147	0.924294
-56.3	-1.53938	499.171	0.967535	1.20233
-56.3	-1.47655	502.411	0.965137	0.879782
-56.3	-1.41372	498.085	0.939392	0.800608
-56.3	-1.35088	495.945	0.926486	1.05085
-56.3	-1.28805	497.305	0.931288	0.863708
-56.3	-1.22522	496.707	0.929244	0.955244
-56.3	-1.16239	508.733	0.940043	1.01844
-56.3	-1.09956	496.154	0.911888	0.899745
-56.3	-1.03673	505.473	0.930746	1.23518
-56.3	-0.973894	496.492	0.928097	1.1611
-56.3	-0.911062	501.649	0.916277	1.38705
-56.3	-0.84823	503.651	0.945279	1.20482
-56.3	-0.785398	499.014	0.917171	1.44975
-56.3	-0.722566	505.512	0.953822	1.22606
-56.3	-0.659734	501.948	0.975211	1.1826
-56.3	-0.596903	507.104	0.999009	1.35677
-56.3	-0.534071	508.015	0.95942	1.70433
-56.3	-0.471239	503.563	0.956647	1.38548
-56.3	-0.408407	499.869	0.96764	1.42992
-56.3	-0.345575	499.085	0.973595	1.38398
-56.3	-0.282743	502.549	0.97153	1.20976
-56.3	-0.219911	502.911	0.995237	1.26828
-56.3	-0.15708	497.119	0.992911	1.51209
-56.3	-0.0942478	501.697	0.983691	1.23719
-56.3	-0.0314159	504.455	0.959906	1.43651
-56.3	0.0314159	502.24	1.02429	1.46354
-56.3	0.0942478	503.099	1.00647	1.58114
-56.3	0.15708	497.692	0.97825	1.31244
-56.3	0.219911	505.337	0.944643	1.21471
-56.3	0.282743	500.645	0.973692	1.35779
-56.3	0.345575	504.662	0.959982	1.42832
-56.3	0.408407	500.567	1.00059	1.33851
-56.3	0.471239	503.417	0.987637	1.13941
-56.3	0.534071	502.225	0.932479	1.22903
-56.3	0.596903	507.863	0.988588	1.15459
-56.3	0.659734	503.535	0.972783	1.33741
-56.3	0.722566	506.062	0.94411	0.775812
-56.3	0.785398	498.94	0.958891	1.01989
-56.3	0.84823	503.419	0.968051	1.18913
-56.3	0.911062	496.951	0.989172	1.0884
-56.3	0.973894	500.168	0.992989	1.09602
-56.3	1.03673	499.405	0.921369	1.14254
-56.3	1.09956	503.082	1.0121	0.839044
-56.3	1.16239	508.438	1.00736	0.751878
-56.3	1.22522	503.286	1.02412	0.894827
-56.3	1.28805	500.961	1.03546	0.881218
-56.3	1.35088	506.147	1.00906	0.987172
-56.3	1.41372	511.404	0.994849	0.945337
-56.3	1.47655	501.087	0.973259	0.735114
-56.3	1.53938	501.337	1.04677	0.76571
-56.3	1.60221	499.212	1.05224	0.936757
-56.3	1.66504	498.434	0.938873	1.05726
-56.3	1.72788	500.32	1.00188	0.890119
-56.3	1.79071	505.238	1.01597	0.664994
-56.3	1.85354	501.839	0.996672	1.03268
-56.3	1.91637	500.273	1.01087	1.19068
-56.3	1.9792	505.181	1.0049	1.03536
-56.3	2.04204	501.834	1.03382	1.07568
-56.3	2.10487	501.386	0.985152	0.885116
-56.3	2.1677	505.067	1.01379	0.815795
-56.3	2.23053	503.089	1.04756	0.737166
-56.3	2.29336	504.041	1.1175	0.899195
-56.3	2.35619	499.701	1.02795	0.876362
-56.3	2.41903	502.892	1.06819	0.745863
-56.3	2.48186	500.071	1.04269	1.02769
-56.3	2.54469	497.139	1.06715	0.853941
-56.3	2.60752	501.945	1.02948	0.745639
-56.3	2.67035	498.55	1.07269	0.525727
-56.3	2.73319	502.698	1.07917	0.781757
-56.3	2.79602	502.671	1.07925	0.8773
-56.3	2.85885	502.085	1.04076	0.794109
-56.3	2.92168	498.974	1.06722	0.967033
-56.3	2.98451	503.083	1.05925	0.867108
-56.3	3.04734	500.662	1.04403	0.931591
-56.3	3.11018	500.824	1.00308	0.657423
-50.1	-3.11018	496.413	0.976026	1.02231
-50.1	-3.04734	498.093	0.975502	0.488518
-50.1	-2.98451	501.091	1.02741	0.828516
-50.1	-2.92168	501.812	1.02986	0.768711
-50.1	-2.85885	502.774	1.03629	0.682048
-50.1	-2.79602	504.702	1.01731	0.874299
-50.1	-2.73319	502.613	1.0358	0.78843
-50.1	-2.67035	499.977	1.02257	0.60992
-50.1	-2.60752	503.246	1.02376	0.7809
-50.1	-2.54469	503.291	1.02911	0.818904
-50.1	-2.48186	498.684	0.993817	0.736145
-50.1	-2.41903	498.242	1.01951	0.672605
-50.1	-2.35619	500.106	1.02283	0.715704
-50.1	-2.29336	499.494	1.01311	0.774833
-50.1	-2.23053	500.666	0.987338	0.752429
-50.1	-2.1677	498.878	0.979708	1.22098
-50.1	-2.10487	498.753	0.988521	0.775062
-50.1	-2.04204	505.352	0.931039	0.868713
-50.1	-1.9792	499.588	0.954662	0.644071
-50.1	-1.91637	505.048	1.00454	0.634426
-50.1	-1.85354	498.414	1.01549	0.685904
-50.1	-1.79071	504.158	0.996232	1.04351
-50.1	-1.72788	502.723	0.928784	0.976015
-50.1	-1.66504	494.114	0.946916	0.932607
-50.1	-1.60221	497.946	0.956858	0.836741
-50.1	-1.53938	502.813	1.01835	1.20443
-50.1	-1.47655	500.891	0.965282	0.860836
-50.1	-1.41372	492.451	0.973797	1.13316
-50.1	-1.35088	499.31	1.01629	0.914441
-50.1	-1.28805	508.932	0.968551	0.926387
-50.1	-1.22522	502.576	0.94868	0.894033
-50.1	-1.16239	494.057	0.956288	1.07997
-50.1	-1.09956	499.945	0.955293	1.14577
-50.1	-1.03673	502.009	0.957757	0.970081
-50.1	-0.973894	505.929	0.957423	1.2594
-50.1	-0.911062	499.211	0.930607	1.29849
-50.1	-0.84823	497.069	0.972279	1.09194
-50.1	-0.785398	496.846	0.945731	1.1912
-50.1	-0.722566	503.676	0.944084	1.13764
-50.1	-0.659734	504.308	0.935704	1.08933
-50.1	-0.596903	503.877	0.926273	1.14613
-50.1	-0.534071	501.398	0.977535	1.21193
-50.1	-0.471239	503.343	0.989639	1.5241
-50.1	-0.408407	503.353	0.979364	1.36676
-50.1	-0.345575	499.289	0.997302	1.4256
-50.1	-0.282743	498.176	0.991612	1.31894
-50.1	-0.219911	500.227	0.994006	1.3213
-50.1	-0.15708	503.971	1.03944	1.47038
-50.1	-0.0942478	502.779	1.02749	1.47487
-50.1	-0.0314159	502.83	1.03457	1.39523
-50.1	0.0314159	502.901	1.03396	1.19507
-50.1	0.0942478	495.904	1.02272	1.21008
-50.1	0.15708	499.773	1.01564	1.46204
-50.1	0.219911	502.158	1.02664	1.18109
-50.1	0.282743	500.499	1.01369	1.48946
-50.1	0.345575	499.268	0.976905	1.16133
-50.1	0.408407	499.357	0.964219	1.22282
-50.1	0.471239	503.336	0.952778	1.29728
-50.1	0.534071	503.864	0.952861	1.16094
-50.1	0.596903	499.186	0.991227	1.0454
-50.1	0.659734	500.151	1.02585	1.06761
-50.1	0.722566	502.196	1.00513	1.06694
-50.1	0.785398	499.834	0.999765	1.1017
-50.1	0.84823	509.63	0.962608	1.01284
-50.1	0.911062	504.73	1.00351	0.994495
-50.1	0.973894	503.431	0.992389	1.07335
-50.1	1.03673	502.306	1.00294	0.889091
-50.1	1.09956	503.879	1.01529	0.864577
-50.1	1.16239	497.436	1.01704	0.843074
-50.1	1.22522	504.875	0.997772	0.664136
-50.1	1.28805	505.39	1.01178	0.918265
-50.1	1.35088	505.464	1.04548	0.895137
-50.1	1.41372	506.237	0.980164	0.937569
-50.1	1.47655	504.267	0.967372	0.777242
-50.1	1.53938	509.603	0.995258	0.832931
-50.1	1.60221	486.87	1.02549	0.917917
-50.1	1.66504	505.274	1.01686	0.882964
-50.1	1.72788	499.937	0.990944	0.818846
-50.1	1.79071	497.852	0.992307	0.813254
-50.1	1.85354	499.368	1.00759	0.745675
-50.1	1.91637	501.57	0.936032	0.659001
-50.1	1.9792	505.751	1.0089	0.721077
-50.1	2.04204	500.294	0.98085	0.769717
-50.1	2.10487	501.109	1.03577	0.915821
-50.1	2.1677	505.408	1.03362	0.968442
-50.1	2.23053	503.733	1.01689	0.879229
-50.1	2.29336	504.442	1.07806	0.694322
-50.1	2.35619	510.594	1.03259	0.648005
-50.1	2.41903	500.284	1.09026	0.771051
-50.1	2.48186	503.539	1.06528	1.23488
-50.1	2.54469	497.337	1.04058	0.690943
-50.1	2.60752	498.158	1.08025	0.748175
[truncated: 5,708 more rows]

## Sheet: Fig 2A
assay_type	data_folder_name	exp_number	frame_number	elapsed_time_seconds	x_position_um	y_position_um
[truncated: 2,760 more rows]

[truncated: 35 more sheets: Fig 2B, Fig 2C, Fig 2D, Fig 2E_Top, Fig 2E_Bottom, Fig 3C, Fig3D, Fig4A, Fig4B, Fig5C, Fig5D, Fig5E_Top_RawData, Fig5E_Top_FitData, Fig5E_Bottom, FigS1D, FigS2A-C, FigS2D, FigS3A, FigS3B, FigS3C-D …]
